# Supplementary material for: Performance of polygenic risk scores in screening, prediction, and risk stratification: secondary analysis of data in the Polygenic Score Catalog
Source: BMJ Med. 2023 Oct 17;2(1):e000554. doi: 10.1136/bmjmed-2023-000554 (PMC10582890; doi:10.1136/bmjmed-2023-000554)
Supplement: Supplementary data [file bmjmed-2023-000554supp001.xlsx]

## Sheet: Table of contents
	Worksheet	Title	Content
	ST-1	PGS Catalog	A version of the PGS Catalog downloaded from April 2022, with additional columns added with the derived difference in mean values for affected and unaffected individuals and the corresponding DR 5 values using the published performance metrics
	ST-2	PGS perfromance summary	Summary estimates of the performance metrics reported in the PGS Catalog for binary outcomes, with the corresponding DR5 value
	ST-3	Data for Figure 1	Estimates from the PGS Catalog used to construct Figure 1
	ST-4	DR5 from_OR_HR	Calculations to derive DR5 from reported OR and HR per SD. Corresponding values for DR1 and DR 10. Relationship between DR5 and OR and HR per SD shown graphically.
	ST-5	DR5 from_AUC_C-index	Calculations to derive DR5 from reported AUC and C-index. Corresponding values for DR1 and DR 10. Relationship between DR5 and AUC and C-index shown graphically.
	ST-6	L.ratio from_ORperSD	Calculations to derive the likelihood ratio from reported OR and HR per SD. Relationship between likelihood ratio and z-score or polygenic score centile.
	ST-7	L.ratio from_AUC	Calculations to derive the likelihood ratio from reported AUC or equivalently the C-index. Relationship between likelihood ratio and z-score or polygenic score centile.
	ST-8	Sun_Riveros-McKay	Re-analysis of data from the papers by Sun et al., and Riveros-McKay et al. referred to in the manuscript

## Sheet: ST-1_PGS Catalog_April 2022
PGS Performance Metric (PPM) ID	Evaluated Score	PGS Sample Set (PSS)	PGS Publication (PGP) ID	Reported Trait	Covariates Included in the Model	PGS Performance: Other Relevant Information	Publication (PMID)	Publication (doi)	HR	HR_CI	OR	OR_CI	Beta	AUC	AUC_CI	c_index	c_index_CI	Other Metric(s)	DR5_HR	DR5_OR	DR5_AUC	DR5_cstat
PPM000001	PGS000001	PSS000001	PGP000001	All breast cancer	NA	NA	25855707	10.1093/jnci/djv036	NA	NA	1.55	[1.52,1.58]	NA	NA	NA	0.622	[0.619,0.627]	NA	NA	0.114	NA	0.114
PPM000002	PGS000002	PSS000003	PGP000001	ER-positive breast cancer	NA	NA	25855707	10.1093/jnci/djv036	NA	NA	1.63	[1.6,1.67]	NA	NA	NA	NA	NA	NA	NA	0.124	NA	NA
PPM000003	PGS000003	PSS000002	PGP000001	ER-negative breast cancer	NA	NA	25855707	10.1093/jnci/djv036	NA	NA	1.45	[1.4,1.49]	NA	NA	NA	NA	NA	NA	NA	0.101	NA	NA
PPM000004	PGS000004	PSS000004	PGP000002	Invasive breast cancer	study, genetic PCs 1-15	NA	30554720	10.1016/j.ajhg.2018.11.002	NA	NA	1.61	[1.57,1.65]	NA	0.63	NA	NA	NA	NA	NA	0.121	0.12	NA
PPM000005	PGS000004	PSS000007	PGP000002	Incident breast cancer cases	study, genetic PCs 1-15	Included only 306 of the 313 SNPs	30554720	10.1016/j.ajhg.2018.11.002	1.59	[1.54,1.64]	NA	NA	NA	NA	NA	NA	NA	NA	0.119	NA	NA	NA
PPM000006	PGS000005	PSS000005	PGP000002	ER-positive breast cancer	study, genetic PCs 1-15	NA	30554720	10.1016/j.ajhg.2018.11.002	NA	NA	1.68	[1.63,1.73]	NA	0.641	NA	NA	NA	NA	NA	0.13	0.128	NA
PPM000007	PGS000006	PSS000006	PGP000002	ER-negative breast cancer	study, genetic PCs 1-15	NA	30554720	10.1016/j.ajhg.2018.11.002	NA	NA	1.45	[1.37,1.53]	NA	0.601	NA	NA	NA	NA	NA	0.101	0.1	NA
PPM000008	PGS000007	PSS000004	PGP000002	Invasive breast cancer	study, genetic PCs 1-15	NA	30554720	10.1016/j.ajhg.2018.11.002	NA	NA	1.66	[1.61,1.7]	NA	0.636	NA	NA	NA	NA	NA	0.128	0.124	NA
PPM000009	PGS000008	PSS000005	PGP000002	ER-positive breast cancer	study, genetic PCs 1-15	NA	30554720	10.1016/j.ajhg.2018.11.002	NA	NA	1.73	[1.68,1.78]	NA	0.647	NA	NA	NA	NA	NA	0.136	0.133	NA
PPM000010	PGS000009	PSS000006	PGP000002	ER-negative breast cancer	study, genetic PCs 1-15	NA	30554720	10.1016/j.ajhg.2018.11.002	NA	NA	1.44	[1.36,1.53]	NA	0.6	NA	NA	NA	NA	NA	0.1	0.099	NA
PPM000011	PGS000001	PSS000004	PGP000002	Invasive breast cancer	study, genetic PCs 1-15	NA	30554720	10.1016/j.ajhg.2018.11.002	NA	NA	1.46	[1.42,1.49]	NA	0.603	NA	NA	NA	NA	NA	0.103	0.101	NA
PPM000012	PGS000002	PSS000005	PGP000002	ER-positive breast cancer	study, genetic PCs 1-15	NA	30554720	10.1016/j.ajhg.2018.11.002	NA	NA	1.52	[1.48,1.56]	NA	0.615	NA	NA	NA	NA	NA	0.11	0.109	NA
PPM000013	PGS000003	PSS000006	PGP000002	ER-negative breast cancer	study, genetic PCs 1-15	NA	30554720	10.1016/j.ajhg.2018.11.002	NA	NA	1.35	[1.27,1.43]	NA	0.584	NA	NA	NA	NA	NA	0.089	0.089	NA
PPM000014	PGS000010	PSS000008	PGP000003	Coronary heart disease	age, sex, diabetes status, smoking, race, family history of coronary heart disease, HDL cholesterol, LDL cholesterol, and hypertension	Meta-analysis of sub-cohort effect sizes	25748612	10.1016/S0140-6736(14)61730-X	1.21	[1.17,1.26]	NA	NA	NA	NA	NA	NA	NA	NA	0.073	NA	NA	NA
PPM000015	PGS000010	PSS000009	PGP000003	Coronary heart disease	age, sex, diabetes status, smoking, race, family history of coronary heart disease, HDL cholesterol, LDL cholesterol, and hypertension	Meta-analysis of sub-cohort effect sizes	25748612	10.1016/S0140-6736(14)61730-X	1.14	[1.02,1.28]	NA	NA	NA	NA	NA	NA	NA	NA	0.065	NA	NA	NA
PPM000016	PGS000011	PSS000010	PGP000004	Incident coronary heart disease	age, sex, systolic blood pressure, hypertension treatment, smoking, apoB, apoA-I, prevalent diabetes	NA	26392438	10.1093/eurheartj/ehv462	1.23	[1.18,1.28]	NA	NA	NA	NA	NA	NA	NA	NA	0.075	NA	NA	NA
PPM000017	PGS000010	PSS000010	PGP000004	Incident coronary heart disease	age, sex, systolic blood pressure, hypertension treatment, smoking, apoB, apoA-I, prevalent diabetes	NA	26392438	10.1093/eurheartj/ehv462	1.2	[1.15,1.25]	NA	NA	NA	NA	NA	NA	NA	NA	0.072	NA	NA	NA
PPM000018	PGS000012	PSS000012	PGP000005	Incident coronary artery disease	sex, sub-cohort, location (east/west), 5 genetic PCs	Used only the 42,364 SNPs that were available in FINRISK	27655226	10.1093/eurheartj/ehw450	1.74	[1.61,1.86]	1.74	[1.61,1.89]	NA	NA	NA	NA	NA	NA	0.138	0.138	NA	NA
PPM000019	PGS000010	PSS000012	PGP000005	Incident coronary artery disease	NA	NA	27655226	10.1093/eurheartj/ehw450	1.21	[1.12,1.3]	NA	NA	NA	NA	NA	NA	NA	NA	0.073	NA	NA	NA
PPM000020	PGS000012	PSS000011	PGP000005	Incident coronary artery disease	sex, sub-cohort, 5 genetic PCs	Used only the 46,773 SNPs that were available in FHS	27655226	10.1093/eurheartj/ehw450	1.28	[1.18,1.38]	1.28	[1.17,1.41]	NA	NA	NA	NA	NA	NA	0.081	0.081	NA	NA
PPM000021	PGS000010	PSS000011	PGP000005	Incident coronary artery disease	NA	NA	27655226	10.1093/eurheartj/ehw450	1.2	[1.07,1.26]	NA	NA	NA	NA	NA	NA	NA	NA	0.072	NA	NA	NA
PPM000022	PGS000013	PSS000015	PGP000006	Coronary artery disease	age; sex; Ancestry PC 1-4; genotyping chip	NA	30104762	10.1038/s41588-018-0183-z	NA	NA	NA	NA	NA	0.81	[0.81,0.81]	NA	NA	Nagelkerkeâ€™s R2 (estimate of variance explained by the PGS after covariate adjustment) = 0.04	NA	NA	0.343	NA
PPM000023	PGS000014	PSS000017	PGP000006	Type 2 diabetes	age; sex; Ancestry PC 1-4; genotyping chip	NA	30104762	10.1038/s41588-018-0183-z	NA	NA	NA	NA	NA	0.73	[0.72,0.73]	NA	NA	Nagelkerkeâ€™s R2 (estimate of variance explained by the PGS after covariate adjustment) = 0.029	NA	NA	0.218	NA
PPM000024	PGS000015	PSS000014	PGP000006	Breast cancer	age; sex; Ancestry PC 1-4; genotyping chip	NA	30104762	10.1038/s41588-018-0183-z	NA	NA	NA	NA	NA	0.69	[0.68,0.69]	NA	NA	Nagelkerkeâ€™s R2 (estimate of variance explained by the PGS after covariate adjustment) = 0.027	NA	NA	0.173	NA
PPM000025	PGS000016	PSS000013	PGP000006	Atrial fibrillation	age; sex; Ancestry PC 1-4; genotyping chip	NA	30104762	10.1038/s41588-018-0183-z	NA	NA	NA	NA	NA	0.77	[0.76,0.77]	NA	NA	Nagelkerkeâ€™s R2 (estimate of variance explained by the PGS after covariate adjustment) = 0.029	NA	NA	0.274	NA
PPM000026	PGS000017	PSS000016	PGP000006	Inflammatory bowel disease	age; sex; Ancestry PC 1-4; genotyping chip	NA	30104762	10.1038/s41588-018-0183-z	NA	NA	NA	NA	NA	0.63	[0.62,0.64]	NA	NA	Nagelkerkeâ€™s R2 (estimate of variance explained by the PGS after covariate adjustment) = 0.021	NA	NA	0.12	NA
PPM000027	PGS000018	PSS000018	PGP000007	Incident coronary artery disease	sex, genetic PCs (1-10), genotyping array	age-as-time-scale Cox regression	30309464	10.1016/j.jacc.2018.07.079	1.706	[1.682,1.73]	NA	NA	NA	0.79	NA	0.623	[0.615,0.631]	AUPRC = 0.161	0.133	NA	0.307	0.115
PPM000028	PGS000012	PSS000018	PGP000007	Incident coronary artery disease	sex, genetic PCs (1-10), genotyping array	Used GRS46K (excludes A/T and C/G SNPs, with performance similar to GRS49K)	30309464	10.1016/j.jacc.2018.07.079	1.524	[1.498,1.551]	NA	NA	NA	NA	NA	NA	NA	NA	0.111	NA	NA	NA
PPM000029	PGS000011	PSS000018	PGP000007	Incident coronary artery disease	sex, genetic PCs (1-10), genotyping array	NA	30309464	10.1016/j.jacc.2018.07.079	1.263	[1.247,1.28]	NA	NA	NA	NA	NA	NA	NA	NA	0.079	NA	NA	NA
PPM000030	PGS000013	PSS000021	PGP000008	Coronary artery disease (prevalent)	age, sex, first four genetic PCs	NA	31184202	10.1161/CIRCGEN.119.002481	NA	NA	1.64	[1.48,1.81]	NA	0.72	[0.7,0.74]	NA	NA	NA	NA	0.125	0.206	NA
PPM000031	PGS000013	PSS000022	PGP000008	Coronary artery disease (prevalent)	age, sex, first four genetic PCs	NA	31184202	10.1161/CIRCGEN.119.002481	NA	NA	1.55	[1.38,1.73]	NA	0.89	[0.88,0.91]	NA	NA	NA	NA	0.114	0.536	NA
PPM000032	PGS000013	PSS000019	PGP000008	Coronary artery disease (prevalent)	age, sex, first four genetic PCs, cohort recruitment centre	NA	31184202	10.1161/CIRCGEN.119.002481	NA	NA	1.69	[1.44,1.99]	NA	0.84	[0.81,0.87]	NA	NA	NA	NA	0.131	0.406	NA
PPM000033	PGS000013	PSS000020	PGP000008	Reccurent coronary artery disease events	age, sex, first four genetic PCs	NA	31184202	10.1161/CIRCGEN.119.002481	NA	NA	1.13	[1.06,1.22]	NA	NA	NA	NA	NA	NA	NA	0.064	NA	NA
PPM000034	PGS000018	PSS000021	PGP000008	Coronary artery disease (prevalent)	age, sex, first four genetic PCs	NA	31184202	10.1161/CIRCGEN.119.002481	NA	NA	1.74	[1.57,1.93]	NA	0.72	[0.7,0.75]	NA	NA	NA	NA	0.138	0.206	NA
PPM000035	PGS000018	PSS000022	PGP000008	Coronary artery disease (prevalent)	age, sex, first four genetic PCs	NA	31184202	10.1161/CIRCGEN.119.002481	NA	NA	1.6	[1.43,1.8]	NA	0.89	[0.88,0.91]	NA	NA	NA	NA	0.12	0.536	NA
PPM000036	PGS000018	PSS000019	PGP000008	Coronary artery disease (prevalent)	age, sex, first four genetic PCs, cohort recruitment centre	NA	31184202	10.1161/CIRCGEN.119.002481	NA	NA	1.75	[1.49,2.05]	NA	0.84	[0.81,0.87]	NA	NA	NA	NA	0.139	0.406	NA
PPM000037	PGS000018	PSS000020	PGP000008	Reccurent coronary artery disease events	age, sex, first four genetic PCs	NA	31184202	10.1161/CIRCGEN.119.002481	NA	NA	1.17	[1.08,1.26]	NA	NA	NA	NA	NA	NA	NA	0.068	NA	NA
PPM000038	PGS000019	PSS000023	PGP000009	Coronary artery disease in familial hypercholesterolemia patients	age, gender, prior statin use, smoking, diabetes, hypertension, BMI, LDL-C, HDL-C, TGs, Lp(a), and type of LDLR mutation	Performance metrics are from Model 2 (adjusted for cardiovascular risk factors)	28456682	10.1016/j.jacl.2017.03.019	NA	NA	1.66	[1.06,2.62]	NA	NA	NA	NA	NA	NA	NA	0.128	NA	NA
PPM000039	PGS000019	PSS000024	PGP000009	Coronary artery disease in familial hypercholesterolemia patients	age, gender, prior statin use, smoking, diabetes, hypertension, BMI, LDL-C, HDL-C, TGs, Lp(a), and type of LDLR mutation	Performance metrics are from Model 2 (adjusted for cardiovascular risk factors)	28456682	10.1016/j.jacl.2017.03.019	NA	NA	1.8	[1.14,2.85]	NA	NA	NA	NA	NA	NA	NA	0.145	NA	NA
PPM000040	PGS000020	PSS000025	PGP000010	Incident type 2 diabetes	BMI category, smoking level, waist-to-hip ratio, waist circumference, physical activity level, history of high blood glucose, fruit and vegetable consumption, and sex.	Cox age-as-time-scale	27513194	10.1038/gim.2016.103	1.48	[1.32,1.66]	NA	NA	NA	NA	NA	0.79	[0.771,0.812]	NA	0.105	NA	NA	0.307
PPM000041	PGS000021	PSS000026	PGP000011	Severe insulin deficiency	islet auto-antibody status, body mass index (BMI), age at diagnosis	NA	26577414	10.2337/dc15-1111	NA	NA	NA	NA	NA	0.96	[0.94,0.99]	NA	NA	AUROC (without covariates) = 0.87	NA	NA	0.797	NA
PPM000042	PGS000022	PSS000029	PGP000012	Type 1 diabetes	NA	AUROCs are reported with respect to unrelated-control samples	29540798	10.1038/s41598-018-22574-5	NA	NA	NA	NA	NA	0.8508	NA	NA	NA	NA	NA	NA	0.431	NA
PPM000043	PGS000022	PSS000028	PGP000012	Type 1 diabetes	NA	AUROCs are reported with respect to unrelated-control samples	29540798	10.1038/s41598-018-22574-5	NA	NA	NA	NA	NA	0.9003	NA	NA	NA	NA	NA	NA	0.567	NA
PPM000044	PGS000022	PSS000027	PGP000012	Type 1 diabetes	NA	AUROCs are reported with respect to unrelated-control samples	29540798	10.1038/s41598-018-22574-5	NA	NA	NA	NA	NA	0.7522	NA	NA	NA	NA	NA	NA	0.248	NA
PPM000045	PGS000023	PSS000030	PGP000013	Type 1 diabetes	NA	NOTE: Evaluated using cross-validation on training samples (20% heldout, 1000 iterations)	30659077	10.2337/dc18-1727	NA	NA	NA	NA	NA	0.87	NA	NA	NA	NA	NA	NA	0.479	NA
PPM000046	PGS000021	PSS000030	PGP000013	Type 1 diabetes	NA	NA	30659077	10.2337/dc18-1727	NA	NA	NA	NA	NA	0.798	NA	NA	NA	NA	NA	NA	0.321	NA
PPM000047	PGS000023	PSS000031	PGP000013	Type 1 diabetes	NA	NA	30659077	10.2337/dc18-1727	NA	NA	NA	NA	NA	0.779	NA	NA	NA	NA	NA	NA	0.289	NA
PPM000048	PGS000024	PSS000032	PGP000014	Type 1 diabetes	NA	NA	30655379	10.2337/dc18-1785	NA	NA	NA	NA	NA	0.921	NA	NA	NA	Youden index = 0.698	NA	NA	0.637	NA
PPM000049	PGS000021	PSS000032	PGP000014	Type 1 diabetes	NA	NA	30655379	10.2337/dc18-1785	NA	NA	NA	NA	NA	0.893	NA	NA	NA	NA	NA	NA	0.545	NA
PPM000050	PGS000025	PSS000033	PGP000015	Incident Alzheimer's disease	age at baseline, sex, education level, APOE Æ4 status	HRs are derived from a meta-analysis of studies (adjusted for study center, and participant relatedness)	27340842	10.3233/JAD-150749	1.17	[1.13,1.21]	NA	NA	NA	NA	NA	NA	NA	Î”C-index between models with and without GRS = 0.0043 [0.0019,0.0067]	0.068	NA	NA	NA
PPM000051	PGS000025	PSS000034	PGP000015	Incident Alzheimer's disease in APOE Æ4 carriers	age at baseline, sex, education level	HRs are derived from a meta-analysis of studies (adjusted for study center, and participant relatedness)	27340842	10.3233/JAD-150749	1.24	[1.15,1.34]	NA	NA	NA	NA	NA	NA	NA	Î”C-index between models with and without GRS = 0.0112 [0.0015,0.0208]	0.076	NA	NA	NA
PPM000052	PGS000025	PSS000035	PGP000015	Incident Alzheimer's disease in APOE Æ4 non-carriers	age at baseline, sex, education level	HRs are derived from a meta-analysis of studies (adjusted for study center, and participant relatedness)	27340842	10.3233/JAD-150749	1.13	[1.08,1.18]	NA	NA	NA	NA	NA	NA	NA	Î”C-index between models with and without GRS = 0.0018 [-0.0003,0.0039]	0.064	NA	NA	NA
PPM000053	PGS000026	PSS000036	PGP000016	Alzheimer disease	APOE risk alleles (e2 and e4), age, sex, genetic PCs 1-5	NA	28323831	10.1371/journal.pmed.1002258	NA	NA	NA	NA	NA	NA	NA	NA	NA	r (correlation between between binned quantiles of PHS-predicted and empirical age of AD onset) = 0.9	NA	NA	NA	NA
PPM000054	PGS000027	PSS000037	PGP000017	Body mass index	First 10 genetic PCs	Beta is in units of kg/m^2	31002795	10.1016/j.cell.2019.03.028	NA	NA	NA	NA	1.41	NA	NA	NA	NA	RÂ² = 0.085264	NA	NA	NA	NA
PPM000055	PGS000028	PSS000040	PGP000018	Breast cancer	NA	NA	27565998	10.1007/s10549-016-3953-2	NA	NA	NA	NA	NA	0.6	[0.57,0.64]	NA	NA	NA	NA	NA	0.099	NA
PPM000056	PGS000028	PSS000040	PGP000018	Breast cancer	BCSC risk model	BCSC risk model includes mammographic breast density, age, ethnicity, first-degree relative with breast cancer, and history of breast biopsy	27565998	10.1007/s10549-016-3953-2	NA	NA	NA	NA	NA	0.65	[0.61,0.68]	NA	NA	NA	NA	NA	0.136	NA
PPM000057	PGS000029	PSS000038	PGP000018	Breast cancer	NA	NA	27565998	10.1007/s10549-016-3953-2	NA	NA	NA	NA	NA	0.64	[0.53,0.74]	NA	NA	NA	NA	NA	0.128	NA
PPM000058	PGS000029	PSS000038	PGP000018	Breast cancer	BCSC risk model	BCSC risk model includes mammographic breast density, age, ethnicity, first-degree relative with breast cancer, and history of breast biopsy	27565998	10.1007/s10549-016-3953-2	NA	NA	NA	NA	NA	0.72	[0.62,0.82]	NA	NA	NA	NA	NA	0.206	NA
PPM000059	PGS000028	PSS000038	PGP000018	Breast cancer	NA	NA	27565998	10.1007/s10549-016-3953-2	NA	NA	NA	NA	NA	0.62	[0.52,0.73]	NA	NA	NA	NA	NA	0.113	NA
PPM000060	PGS000028	PSS000039	PGP000018	Breast cancer	NA	NA	27565998	10.1007/s10549-016-3953-2	NA	NA	NA	NA	NA	0.63	[0.59,0.67]	NA	NA	NA	NA	NA	0.12	NA
PPM000061	PGS000030	PSS000041	PGP000019	Prostate cancer	Top 7 Genetic PCs, country	Samples were also part of the variant association	29892016	10.1038/s41588-018-0142-8	NA	NA	1.86	[1.83,1.89]	NA	NA	NA	NA	NA	NA	NA	0.153	NA	NA
PPM000062	PGS000031	PSS000044	PGP000020	Incident type 2 diabetes cases	age, sex, family history (parents), body mass index, systolic blood pressure, fasting glucose, log-HDL cholesterol, log-triglyceride levels	Results from the "Clinical model"	24520119	10.2337/db13-1663	1.06	[1.04,1.08]	NA	NA	NA	NA	NA	0.906	[0.892,0.92]	NA	0.056	NA	NA	0.586
PPM000063	PGS000031	PSS000043	PGP000020	Incident type 2 diabetes cases	age, sex, family history (parents), body mass index, systolic blood pressure, fasting glucose, log-HDL cholesterol, log-triglyceride levels	Results from the "Clinical model"	24520119	10.2337/db13-1663	1.06	[1.02,1.1]	NA	NA	NA	NA	NA	0.853	[0.81,0.896]	NA	0.056	NA	NA	0.436
PPM000064	PGS000031	PSS000042	PGP000020	Incident type 2 diabetes cases	age, sex, family history (parents), body mass index, systolic blood pressure, fasting glucose, log-HDL cholesterol, log-triglyceride levels	Results from the "Clinical model", SNPs were not weighted by their effect size as the betas were measure in Europeans	24520119	10.2337/db13-1663	1.05	[1.0,1.09]	NA	NA	NA	NA	NA	0.771	[0.727,0.814]	NA	0.055	NA	NA	0.276
PPM000065	PGS000032	PSS000044	PGP000020	Incident type 2 diabetes cases	age, sex, family history (parents), body mass index, systolic blood pressure, fasting glucose, log-HDL cholesterol, log-triglyceride levels	Results from the "Clinical model"	24520119	10.2337/db13-1663	1.1	[1.06,1.14]	NA	NA	NA	NA	NA	NA	NA	NA	0.061	NA	NA	NA
PPM000066	PGS000032	PSS000043	PGP000020	Incident type 2 diabetes cases	age, sex, family history (parents), body mass index, systolic blood pressure, fasting glucose, log-HDL cholesterol, log-triglyceride levels	Results from the "Clinical model"	24520119	10.2337/db13-1663	1.09	[1.02,1.17]	NA	NA	NA	NA	NA	NA	NA	NA	0.06	NA	NA	NA
PPM000067	PGS000032	PSS000042	PGP000020	Incident type 2 diabetes cases	age, sex, family history (parents), body mass index, systolic blood pressure, fasting glucose, log-HDL cholesterol, log-triglyceride levels	Results from the "Clinical model", SNPs were not weighted by their effect size as the betas were measure in Europeans	24520119	10.2337/db13-1663	1.06	[0.99,1.15]	NA	NA	NA	NA	NA	NA	NA	NA	0.056	NA	NA	NA
PPM000068	PGS000033	PSS000044	PGP000020	Incident type 2 diabetes cases	age, sex, family history (parents), body mass index, systolic blood pressure, fasting glucose, log-HDL cholesterol, log-triglyceride levels	Results from the "Clinical model"	24520119	10.2337/db13-1663	0.98	[0.93,1.04]	NA	NA	NA	NA	NA	NA	NA	NA	0.048	NA	NA	NA
PPM000069	PGS000033	PSS000043	PGP000020	Incident type 2 diabetes cases	age, sex, family history (parents), body mass index, systolic blood pressure, fasting glucose, log-HDL cholesterol, log-triglyceride levels	Results from the "Clinical model"	24520119	10.2337/db13-1663	1.01	[0.91,1.12]	NA	NA	NA	NA	NA	NA	NA	NA	0.051	NA	NA	NA
PPM000070	PGS000033	PSS000042	PGP000020	Incident type 2 diabetes cases	age, sex, family history (parents), body mass index, systolic blood pressure, fasting glucose, log-HDL cholesterol, log-triglyceride levels	Results from the "Clinical model", SNPs were not weighted by their effect size as the betas were measure in Europeans	24520119	10.2337/db13-1663	1.06	[0.99,1.15]	NA	NA	NA	NA	NA	NA	NA	NA	0.056	NA	NA	NA
PPM000071	PGS000034	PSS000048	PGP000021	mean BMI difference	NA	NA	29212779	10.2337/db17-1156	NA	NA	NA	NA	NA	NA	NA	NA	NA	Î² (per 10-allele increment) = 0.54 [0.38,0.71]	NA	NA	NA	NA
PPM000072	PGS000034	PSS000050	PGP000021	mean BMI difference	NA	NA	29212779	10.2337/db17-1156	NA	NA	NA	NA	NA	NA	NA	NA	NA	Î² (per 10-allele increment) = 0.17 [0.03,0.31]	NA	NA	NA	NA
PPM000073	PGS000034	PSS000051	PGP000021	mean BMI difference	NA	NA	29212779	10.2337/db17-1156	NA	NA	NA	NA	NA	NA	NA	NA	NA	Î² (per 10-allele increment) = -0.22 [-0.39,-0.05]	NA	NA	NA	NA
PPM000074	PGS000034	PSS000049	PGP000021	mean BMI difference	NA	NA	29212779	10.2337/db17-1156	NA	NA	NA	NA	NA	NA	NA	NA	NA	Î² (per 10-allele increment) = 0.6 [0.42,0.77]	NA	NA	NA	NA
PPM000075	PGS000034	PSS000052	PGP000021	mean BMI difference	NA	NA	29212779	10.2337/db17-1156	NA	NA	NA	NA	NA	NA	NA	NA	NA	Î² (per 10-allele increment) = 0.07 [-0.04,0.19]	NA	NA	NA	NA
PPM000076	PGS000034	PSS000045	PGP000021	mean BMI difference	NA	NA	29212779	10.2337/db17-1156	NA	NA	NA	NA	NA	NA	NA	NA	NA	Î² (per 10-allele increment) = 0.23 [0.02,0.44]	NA	NA	NA	NA
PPM000077	PGS000034	PSS000046	PGP000021	mean BMI difference	NA	NA	29212779	10.2337/db17-1156	NA	NA	NA	NA	NA	NA	NA	NA	NA	Î² (per 10-allele increment) = -0.1 [-0.29,0.09]	NA	NA	NA	NA
PPM000078	PGS000034	PSS000047	PGP000021	mean BMI difference	NA	NA	29212779	10.2337/db17-1156	NA	NA	NA	NA	NA	NA	NA	NA	NA	Î² (per 10-allele increment) = -0.01 [-0.16,0.14]	NA	NA	NA	NA
PPM000079	PGS000035	PSS000053	PGP000022	Incident atrial fibrillation	Clinical risk (CHARGE-AF Score: height, weight, systolic and diastolic blood pressure, current smoking status, use of antihypertensive medication, diabetes mellitus, history of myocardial infarction and heart failure), age, sex, genotyping array, 1 PC of ancestry	Unadjusted for Competing Risk of Death	29129827	10.1161/CIRCULATIONAHA.117.031431	1.14	[1.11,1.16]	NA	NA	NA	NA	NA	NA	NA	NA	0.065	NA	NA	NA
PPM000080	PGS000036	PSS000054	PGP000024	Type 2 diabetes	genotyping array, first 6 PCs of ancestry	NA	31322649	10.1210/er.2019-00088	NA	NA	NA	NA	NA	0.66	NA	NA	NA	NA	NA	NA	0.144	NA
PPM000081	PGS000036	PSS000054	PGP000024	Type 2 diabetes	age, sex, genotyping array, first 6 PCs of ancestry	NA	31322649	10.1210/er.2019-00088	NA	NA	NA	NA	NA	0.73	NA	NA	NA	NA	NA	NA	0.218	NA
PPM000082	PGS000037	PSS000055	PGP000025	Asthma onset, up to age 38 years	sex	NA	24429243	10.1016/S2213-2600(13)70101-2	1.12	[1.01,1.26]	NA	NA	NA	NA	NA	NA	NA	NA	0.063	NA	NA	NA
PPM000083	PGS000037	PSS000055	PGP000025	Life-course-persistent asthma	sex	NA	24429243	10.1016/S2213-2600(13)70101-2	NA	NA	NA	NA	NA	NA	NA	NA	NA	NA	NA	NA	NA	NA
PPM000084	PGS000037	PSS000056	PGP000025	Asthma onset	sex	NA	24429243	10.1016/S2213-2600(13)70101-2	1.17	[1.01,1.34]	NA	NA	NA	0.61	[0.53,0.7]	NA	NA	NA	0.068	NA	0.106	NA
PPM000085	PGS000037	PSS000056	PGP000025	Life-course-persistent asthma	sex	NA	24429243	10.1016/S2213-2600(13)70101-2	NA	NA	NA	NA	NA	NA	NA	NA	NA	NA	NA	NA	NA	NA
PPM000086	PGS000037	PSS000055	PGP000025	Atopy (skin test for common allergen 2mm > control)	sex	NA	24429243	10.1016/S2213-2600(13)70101-2	NA	NA	NA	NA	NA	NA	NA	NA	NA	NA	NA	NA	NA	NA
PPM000087	PGS000037	PSS000055	PGP000025	Airway hyper-responsiveness to methacholine or albuterol	sex	NA	24429243	10.1016/S2213-2600(13)70101-2	NA	NA	NA	NA	NA	NA	NA	NA	NA	NA	NA	NA	NA	NA
PPM000088	PGS000037	PSS000055	PGP000025	Incompletely reversible airflow obstruction (IRAO, post-bronchodilator FEV1:FVC more than 2SD below mean)	sex	NA	24429243	10.1016/S2213-2600(13)70101-2	NA	NA	NA	NA	NA	NA	NA	NA	NA	NA	NA	NA	NA	NA
PPM000089	PGS000037	PSS000055	PGP000025	Admitted to hospital for asthma	sex	NA	24429243	10.1016/S2213-2600(13)70101-2	NA	NA	NA	NA	NA	NA	NA	NA	NA	NA	NA	NA	NA	NA
PPM000090	PGS000038	PSS000057	PGP000026	Incident stroke	age, sex, 10 PCs of genetic ancestry, genotyping batch	The best performing PRS (e.g. C+T thresholds) were selected based on this sample set, as well as being used for the evaluation.	30355576	10.1136/bmj.k4168	NA	NA	NA	NA	NA	NA	NA	NA	NA	HR (High [top 33%] vs. Low [bottom 33%] of genetic risk) = 1.35 [1.21,1.5]	NA	NA	NA	NA
PPM000091	PGS000039	PSS000058	PGP000027	Ischaemic stroke before age 75	Sex, genotyping chip, 10 PCs	NA	31862893	10.1038/s41467-019-13848-1	1.26	[1.22,1.31]	NA	NA	NA	NA	NA	0.585	[0.574,0.595]	NA	0.079	NA	NA	0.09
PPM000092	PGS000038	PSS000058	PGP000027	Ischaemic stroke before age 75	Sex, genotyping chip, 10 PCs	NA	31862893	10.1038/s41467-019-13848-1	1.13	[1.1,1.17]	NA	NA	NA	NA	NA	NA	NA	NA	0.064	NA	NA	NA
PPM000093	PGS000040	PSS000059	PGP000028	Coeliac disease	NA	NA	24550740	10.1371/journal.pgen.1004137	NA	NA	NA	NA	NA	0.9	NA	NA	NA	NA	NA	NA	0.567	NA
PPM000094	PGS000040	PSS000061	PGP000028	Coeliac disease	NA	NA	24550740	10.1371/journal.pgen.1004137	NA	NA	NA	NA	NA	0.87	NA	NA	NA	NA	NA	NA	0.479	NA
PPM000095	PGS000040	PSS000062	PGP000028	Coeliac disease	NA	NA	24550740	10.1371/journal.pgen.1004137	NA	NA	NA	NA	NA	0.86	NA	NA	NA	NA	NA	NA	0.453	NA
PPM000096	PGS000040	PSS000063	PGP000028	Coeliac disease	NA	NA	24550740	10.1371/journal.pgen.1004137	NA	NA	NA	NA	NA	0.87	NA	NA	NA	NA	NA	NA	0.479	NA
PPM000097	PGS000040	PSS000060	PGP000028	Coeliac disease	NA	NA	24550740	10.1371/journal.pgen.1004137	NA	NA	NA	NA	NA	0.87	NA	NA	NA	NA	NA	NA	0.479	NA
PPM000098	PGS000040	PSS000064	PGP000029	Coeliac disease	NA	NA	26244058	10.1186/s13073-015-0196-5	NA	NA	NA	NA	NA	0.831	[0.808,0.85]	NA	NA	NA	NA	NA	0.386	NA
PPM000099	PGS000040	PSS000065	PGP000029	Coeliac disease in HLA-DQ2.5 carriers	NA	NA	26244058	10.1186/s13073-015-0196-5	NA	NA	NA	NA	NA	0.669	[0.625,0.713]	NA	NA	NA	NA	NA	0.152	NA
PPM000100	PGS000041	PSS000065	PGP000029	Coeliac disease in HLA-DQ2.5 carriers	NA	NA	26244058	10.1186/s13073-015-0196-5	NA	NA	NA	NA	NA	0.718	[0.676,0.761]	NA	NA	NA	NA	NA	0.204	NA
PPM000101	PGS000042	PSS000065	PGP000029	Coeliac disease in HLA-DQ2.5 carriers	NA	NA	26244058	10.1186/s13073-015-0196-5	NA	NA	NA	NA	NA	0.73	[0.687,0.772]	NA	NA	NA	NA	NA	0.218	NA
PPM000102	PGS000043	PSS000066	PGP000030	Venous thromboembolism	age, sex, 5 PCs of ancestry	NA	31676865	10.1038/s41588-019-0519-3	NA	NA	NA	NA	NA	NA	NA	NA	NA	OR (top 5% of individuals with the highest PRS_VTE relative to the rest of the population) = 2.89 [2.52,3.3]	NA	NA	NA	NA
PPM000103	PGS000043	PSS000067	PGP000030	Venous thromboembolism	age, 10 PCs of ancestry, hormone therapy intervention status	NA	31676865	10.1038/s41588-019-0519-3	NA	NA	NA	NA	NA	NA	NA	NA	NA	HR (top 5% of individuals with the highest PRS_VTE relative to the rest of the population) = 2.51 [1.97,3.19]	NA	NA	NA	NA
PPM000104	PGS000044	PSS000068	PGP000031	Elevated serum prostate-specific antigen (PSA) levels	cancer stage, Gleason score	NA	26291059	10.1038/bjc.2015.289	NA	NA	NA	NA	NA	NA	NA	NA	NA	OR (per 1-point increase in PRS) = 1.23 [1.1,1.37]	NA	NA	NA	NA
PPM000105	PGS000044	PSS000069	PGP000032	aggressive prostate cancer (Gleason score â©¾7)	NA	NA	25569441	10.1038/gim.2014.192	NA	NA	NA	NA	NA	NA	NA	NA	NA	OR (above vs. below 50th percentile of PRS) = 1.56 [1.15,2.1]	NA	NA	NA	NA
PPM000106	PGS000045	PSS000070	PGP000033	Breast cancer in BRCA1 mutation carriers	Country, birth year	NA	28376175	10.1093/jnci/djw302	1.14	[1.11,1.17]	NA	NA	NA	NA	NA	0.541	[0.53,0.551]	NA	0.065	NA	NA	0.067
PPM000107	PGS000045	PSS000071	PGP000033	Breast cancer in BRCA2 mutation carriers	Country, birth year	NA	28376175	10.1093/jnci/djw302	1.22	[1.17,1.28]	NA	NA	NA	NA	NA	0.566	[0.551,0.581]	NA	0.074	NA	NA	0.079
PPM000108	PGS000046	PSS000070	PGP000033	Breast cancer in BRCA1 mutation carriers	Country, birth year	NA	28376175	10.1093/jnci/djw302	1.11	[1.08,1.15]	NA	NA	NA	NA	NA	0.532	[0.522,0.543]	NA	0.062	NA	NA	0.063
PPM000109	PGS000046	PSS000071	PGP000033	Breast cancer in BRCA2 mutation carriers	Country, birth year	NA	28376175	10.1093/jnci/djw302	1.22	[1.16,1.27]	NA	NA	NA	NA	NA	0.566	[0.551,0.581]	NA	0.074	NA	NA	0.079
PPM000110	PGS000047	PSS000070	PGP000033	Breast cancer in BRCA1 mutation carriers	Country, birth year	NA	28376175	10.1093/jnci/djw302	1.27	[1.23,1.31]	NA	NA	NA	NA	NA	0.581	[0.571,0.592]	NA	0.08	NA	NA	0.088
PPM000111	PGS000047	PSS000071	PGP000033	Breast cancer in BRCA2 mutation carriers	Country, birth year	NA	28376175	10.1093/jnci/djw302	1.15	[1.1,1.2]	NA	NA	NA	NA	NA	0.538	[0.523,0.553]	NA	0.066	NA	NA	0.066
PPM000112	PGS000048	PSS000072	PGP000033	Ovarian cancer in BRCA1 mutation carriers	Country, birth year	NA	28376175	10.1093/jnci/djw302	1.28	[1.22,1.34]	NA	NA	NA	NA	NA	0.579	[0.559,0.6]	NA	0.081	NA	NA	0.086
PPM000113	PGS000048	PSS000073	PGP000033	Ovarian cancer in BRCA2 mutation carriers	Country, birth year	NA	28376175	10.1093/jnci/djw302	1.49	[1.34,1.65]	NA	NA	NA	NA	NA	0.628	[0.592,0.665]	NA	0.106	NA	NA	0.118
PPM000114	PGS000001	PSS000070	PGP000033	Breast cancer in BRCA1 mutation carriers	Country, birth year	NA	28376175	10.1093/jnci/djw302	1.13	[1.1,1.16]	NA	NA	NA	NA	NA	NA	NA	NA	0.064	NA	NA	NA
PPM000115	PGS000002	PSS000070	PGP000033	Breast cancer in BRCA1 mutation carriers	Country, birth year	NA	28376175	10.1093/jnci/djw302	1.09	[1.06,1.12]	NA	NA	NA	NA	NA	NA	NA	NA	0.06	NA	NA	NA
PPM000116	PGS000003	PSS000070	PGP000033	Breast cancer in BRCA1 mutation carriers	Country, birth year	NA	28376175	10.1093/jnci/djw302	1.24	[1.21,1.28]	NA	NA	NA	NA	NA	NA	NA	NA	0.076	NA	NA	NA
PPM000117	PGS000001	PSS000071	PGP000033	Breast cancer in BRCA2 mutation carriers	Country, birth year	NA	28376175	10.1093/jnci/djw302	1.22	[1.17,1.28]	NA	NA	NA	NA	NA	NA	NA	NA	0.074	NA	NA	NA
PPM000118	PGS000002	PSS000071	PGP000033	Breast cancer in BRCA2 mutation carriers	Country, birth year	NA	28376175	10.1093/jnci/djw302	1.22	[1.17,1.27]	NA	NA	NA	NA	NA	NA	NA	NA	0.074	NA	NA	NA
PPM000119	PGS000003	PSS000071	PGP000033	Breast cancer in BRCA2 mutation carriers	Country, birth year	NA	28376175	10.1093/jnci/djw302	1.13	[1.08,1.18]	NA	NA	NA	NA	NA	NA	NA	NA	0.064	NA	NA	NA
PPM000120	PGS000045	PSS000074	PGP000034	Breast cancer in male carriers of BRCA1/2 mutations	3 PCs of ancestry, age at breast or prostate cancer for patient-cases and age at interview for controls, mutation status of BRCA1 or BRCA2	PGS predicting Male Breast Cancer are based on association statistics from a Female Breast Cancer GWAS	28448241	10.1200/JCO.2016.69.4935	NA	NA	1.36	[1.19,1.56]	NA	0.59	[0.55,0.63]	NA	NA	NA	NA	0.091	0.093	NA
PPM000121	PGS000046	PSS000074	PGP000034	Breast cancer in male carriers of BRCA1/2 mutations	3 PCs of ancestry, age at breast or prostate cancer for patient-cases and age at interview for controls, mutation status of BRCA1 or BRCA2	PGS predicting Male Breast Cancer are based on association statistics from a Female Breast Cancer GWAS	28448241	10.1200/JCO.2016.69.4935	NA	NA	1.36	[1.19,1.56]	NA	0.59	[0.55,0.63]	NA	NA	NA	NA	0.091	0.093	NA
PPM000122	PGS000047	PSS000074	PGP000034	Breast cancer in male carriers of BRCA1/2 mutations	3 PCs of ancestry, age at breast or prostate cancer for patient-cases and age at interview for controls, mutation status of BRCA1 or BRCA2	PGS predicting Male Breast Cancer are based on association statistics from a Female Breast Cancer GWAS	28448241	10.1200/JCO.2016.69.4935	NA	NA	1.19	[1.05,1.35]	NA	0.55	[0.51,0.59]	NA	NA	NA	NA	0.071	0.071	NA
PPM000123	PGS000049	PSS000075	PGP000034	Prostate cancer in male carriers of BRCA1/2 mutations	3 PCs of ancestry, age at breast or prostate cancer for patient-cases and age at interview for controls, mutation status of BRCA1 or BRCA2	NA	28448241	10.1200/JCO.2016.69.4935	NA	NA	1.56	[1.35,1.81]	NA	0.62	[0.58,0.66]	NA	NA	NA	NA	0.115	0.113	NA
PPM000124	PGS000049	PSS000077	PGP000034	Low prostate cancer aggressiveness (Gleason score < 7)	3 PCs of ancestry, age at breast or prostate cancer for patient-cases and age at interview for controls, mutation status of BRCA1 or BRCA2	NA	28448241	10.1200/JCO.2016.69.4935	NA	NA	1.44	[1.1,1.87]	NA	NA	NA	NA	NA	NA	NA	0.1	NA	NA
PPM000125	PGS000049	PSS000076	PGP000034	High prostate cancer aggressiveness (Gleason score â‰¥ 7)	3 PCs of ancestry, age at breast or prostate cancer for patient-cases and age at interview for controls, mutation status of BRCA1 or BRCA2	NA	28448241	10.1200/JCO.2016.69.4935	NA	NA	1.67	[1.37,2.04]	NA	NA	NA	NA	NA	NA	NA	0.129	NA	NA
PPM000126	PGS000050	PSS000078	PGP000035	Breast cancer	NR	Potentially overfit: samples were used to select the variants included in the PRS (see paper's Discussion section for more information).	27931260	10.1186/s13058-016-0786-1	NA	NA	NA	NA	NA	0.606	NA	NA	NA	Odds Ratio (OR; per decile of PRS) = 1.13 [1.12,1.14]	NA	NA	0.103	NA
PPM000127	PGS000050	PSS000079	PGP000035	Breast cancer	age at menarche, age at first live birth, waist-to-hip ratio, breast cancer family history, prior benign breast disease	Potentially overfit: samples were used to select the variants included in the PRS (see paper's Discussion section for more information).	27931260	10.1186/s13058-016-0786-1	NA	NA	NA	NA	NA	NA	NA	0.602	NA	C-index improvement (with PRS) = 0.0386 [0.0259,0.0513]	NA	NA	NA	0.1
PPM000128	PGS000051	PSS000080	PGP000036	Invasive breast cancer	Gail BC risk model, Mammographic density (MD), Testoterone (T), estrone sulfate (E1S), prolactin (PRL)	Age-adjusted AUC	30180161	10.1371/journal.pmed.1002644	NA	NA	NA	NA	NA	0.65	[0.64,0.66]	NA	NA	NA	NA	NA	0.136	NA
PPM000129	PGS000051	PSS000081	PGP000036	Invasive breast cancer	Rosnerâ€“Colditz BC risk model, Mammographic density (MD), Testoterone (T), estrone sulfate (E1S), prolactin (PRL)	Age-adjusted AUC	30180161	10.1371/journal.pmed.1002644	NA	NA	NA	NA	NA	0.678	[0.666,0.69]	NA	NA	NA	NA	NA	0.161	NA
PPM000130	PGS000051	PSS000080	PGP000036	Invasive breast cancer	Demographics and parameters of baseline blood draw (age, BMI, fasting status, time of day, season), history of benign breast disease, family history of breast cancer, age at menopause, age at menarche, physical activity, age at first birth and parity	NA	30180161	10.1371/journal.pmed.1002644	NA	NA	NA	NA	NA	NA	NA	NA	NA	Relative Risk (RR; higest vs. lowest quartile PRS) = 2.5 [2.2,2.8]	NA	NA	NA	NA
PPM000131	PGS000052	PSS000082	PGP000037	breast cancer	family history (estimated using the BOADICEA risk model)	NA	31186341	10.1136/jmedgenet-2019-106072	1.16	[1.03,1.28]	NA	NA	NA	NA	NA	NA	NA	NA	0.067	NA	NA	NA
PPM000132	PGS000021	PSS000083	PGP000038	Type 1 diabetes aetiology (non-monogenic)	NA	Testing the ability of the GRS to discriminate between two sets of cases: - Positive: individuals with type 1 diabetes - Negative: individuals with diabetes and a maturity-onset diabetes of young (MODY) mutation	27207547	10.2337/db15-1690	NA	NA	NA	NA	NA	0.87	[0.86,0.89]	NA	NA	NA	NA	NA	0.479	NA
PPM000133	PGS000053	PSS000085	PGP000039	Familial late-onset Alzheimer's disease (LOAD)	Age, sex	NA	28213371	10.1212/WNL.0000000000003734	NA	NA	1.29	[1.21,1.37]	NA	NA	NA	NA	NA	NA	NA	0.082	NA	NA
PPM000134	PGS000053	PSS000085	PGP000039	Familial late-onset Alzheimer's disease (LOAD)	Age, sex, APOE e4	NA	28213371	10.1212/WNL.0000000000003734	NA	NA	1.29	[1.21,1.38]	NA	NA	NA	NA	NA	NA	NA	0.082	NA	NA
PPM000135	PGS000054	PSS000084	PGP000039	Familial late-onset Alzheimer's disease (LOAD)	Age, sex	NA	28213371	10.1212/WNL.0000000000003734	NA	NA	1.73	[1.57,1.93]	NA	NA	NA	NA	NA	NA	NA	0.136	NA	NA
PPM000136	PGS000054	PSS000084	PGP000039	Familial late-onset Alzheimer's disease (LOAD)	Age, sex, APOE e4	NA	28213371	10.1212/WNL.0000000000003734	NA	NA	1.71	[1.55,1.9]	NA	NA	NA	NA	NA	NA	NA	0.134	NA	NA
PPM000137	PGS000053	PSS000085	PGP000039	Alzheimer's disease (age-at-onset)	NA	NA	28213371	10.1212/WNL.0000000000003734	NA	NA	NA	NA	-0.7 (0.15)	NA	NA	NA	NA	NA	NA	NA	NA	NA
PPM000138	PGS000054	PSS000084	PGP000039	Alzheimer's disease (age-at-onset)	NA	NA	28213371	10.1212/WNL.0000000000003734	NA	NA	NA	NA	-0.86 (0.15)	NA	NA	NA	NA	NA	NA	NA	NA	NA
PPM000139	PGS000055	PSS000087	PGP000040	Colorectal cancer	age, sex, PCs, PC*study	NA	29917119	10.1093/jnci/djy099	NA	NA	NA	NA	NA	NA	NA	NA	NA	Familial relative risk explained (%) = 11.9 [9.2,15.5], PRS percentile threshold for Odds Ratio > 2 = 95.7	NA	NA	NA	NA
PPM000140	PGS000055	PSS000086	PGP000040	Colorectal cancer	age, sex, PCs, PC*study	NA	29917119	10.1093/jnci/djy099	NA	NA	NA	NA	NA	NA	NA	NA	NA	PRS percentile threshold for Odds Ratio > 2 = 99.1	NA	NA	NA	NA
PPM000141	PGS000056	PSS000088	PGP000041	Cognitive decline (time to MMSE 4-point decrease)	sex, age at diagnosis	NA	29340614	10.1001/jamaneurol.2017.4206	1.44	[1.0,2.07]	NA	NA	NA	NA	NA	NA	NA	NA	0.1	NA	NA	NA
PPM000142	PGS000056	PSS000088	PGP000041	Motor decline (time to UPDRS III 20-point increase	sex, age at diagnosis	NA	29340614	10.1001/jamaneurol.2017.4206	1.42	[1.0,2.01]	NA	NA	NA	NA	NA	NA	NA	NA	0.098	NA	NA	NA
PPM000143	PGS000056	PSS000088	PGP000041	Motor decline (time to H&Y Scale stage â‰¥ 3)	sex, age at diagnosis	NA	29340614	10.1001/jamaneurol.2017.4206	1.34	[1.0,1.79]	NA	NA	NA	NA	NA	NA	NA	NA	0.088	NA	NA	NA
PPM000144	PGS000057	PSS000091	PGP000042	Coronary heart disease (incident)	age, sex, diabetes meliitus status, smoking status, LDL cholesterol, HDL cholesterol, systolic blood pressure, antihypertensive medication status, family history of CHD	NA	28223407	10.1161/CIRCULATIONAHA.116.024436	NA	NA	NA	NA	NA	NA	NA	NA	NA	HR (highest vs. lowest quintile of PGS) = 1.66 [1.21,2.29]	NA	NA	NA	NA
PPM000145	PGS000057	PSS000090	PGP000042	Coronary artery calcification	age, sex, diabetes meliitus status, smoking status, LDL cholesterol, HDL cholesterol, systolic blood pressure, antihypertensive medication status, family history of CHD	NA	28223407	10.1161/CIRCULATIONAHA.116.024436	NA	NA	1.32	[1.04,1.68]	NA	NA	NA	NA	NA	OR (highest vs. lowest quintile of PGS) = 2.51 [1.08,5.85]	NA	0.086	NA	NA
PPM000146	PGS000057	PSS000089	PGP000042	Carotid artery plaque burden	age, sex, diabetes meliitus status, smoking status, LDL cholesterol, HDL cholesterol, systolic blood pressure, antihypertensive medication status, family history of CHD	NA	28223407	10.1161/CIRCULATIONAHA.116.024436	NA	NA	NA	NA	1.097 [1.022,1.178]	NA	NA	NA	NA	NA	NA	NA	NA	NA
PPM000147	PGS000058	PSS000092	PGP000043	Major coronary events (MCE) events among Type 2 Diabetes patients	age, sex, ACCORD study covariates (randomized treament assignement, clinical network, genotyping platform, PCs of genetic ancestry)	NA	30262460	10.2337/dc18-0709	1.27	[1.18,1.37]	NA	NA	NA	NA	NA	NA	NA	NA	0.08	NA	NA	NA
PPM000148	PGS000058	PSS000093	PGP000043	Major coronary events (MCE) events among Type 2 Diabetes patients	age, sex, ORIGIN study covariates (randomized treament assignement, PCs of genetic ancestry)	NA	30262460	10.2337/dc18-0709	1.35	[1.16,1.58]	NA	NA	NA	NA	NA	NA	NA	NA	0.089	NA	NA	NA
PPM000149	PGS000059	PSS000095	PGP000044	Incident coronary heart disease	NR	NA	30354305	10.1161/CIRCGEN.118.002324	NA	NA	NA	NA	NA	NA	NA	NA	NA	HR (top vs. bottom quartiles of GRS) = 1.92 [1.19,3.11], p-value (association between risk and incidence) = 0.029	NA	NA	NA	NA
PPM000150	PGS000059	PSS000094	PGP000044	Incident coronary heart disease	NR	NA	30354305	10.1161/CIRCGEN.118.002324	NA	NA	NA	NA	NA	NA	NA	NA	NA	HR (top vs. bottom quartiles of GRS) = 0.76 [0.41,1.39], p-value (association between risk and incidence) = 0.31	NA	NA	NA	NA
PPM000151	PGS000060	PSS000098	PGP000045	Serum high-density lipoprotein (HDL) levels	age, age^2, sex, GRS_LDL, GRS_TC, GRS_TG	Association (p-value; unadjusted for covariates) < 0.001	25951326	10.1371/journal.pone.0126361	NA	NA	NA	NA	8.39	NA	NA	NA	NA	Beta (p-value) = 2.76e-06	NA	NA	NA	NA
PPM000152	PGS000060	PSS000097	PGP000045	Serum high-density lipoprotein (HDL) levels	age, age^2, sex, GRS_LDL, GRS_TC, GRS_TG	Association (p-value; unadjusted for covariates) < 0.001	25951326	10.1371/journal.pone.0126361	NA	NA	NA	NA	15.58	NA	NA	NA	NA	Beta (p-value) = 2.17e-07	NA	NA	NA	NA
PPM000153	PGS000060	PSS000096	PGP000045	Serum high-density lipoprotein (HDL) levels	age, age^2, sex, GRS_LDL, GRS_TC, GRS_TG	Association (p-value; unadjusted for covariates) < 0.001	25951326	10.1371/journal.pone.0126361	NA	NA	NA	NA	7.99	NA	NA	NA	NA	Beta (p-value) = 0.000364	NA	NA	NA	NA
PPM000154	PGS000060	PSS000099	PGP000045	Serum high-density lipoprotein (HDL) levels	age, age^2, sex, GRS_LDL, GRS_TC, GRS_TG	Association (p-value; unadjusted for covariates) < 0.001	25951326	10.1371/journal.pone.0126361	NA	NA	NA	NA	10.97	NA	NA	NA	NA	Beta (p-value) = 6.48e-10	NA	NA	NA	NA
PPM000155	PGS000061	PSS000098	PGP000045	Serum low-density lipoprotein (LDL) levels	age, age^2, sex, GRS_HDL, GRS_TC, GRS_TG	Association (p-value; unadjusted for covariates) < 0.001	25951326	10.1371/journal.pone.0126361	NA	NA	NA	NA	15	NA	NA	NA	NA	Beta (p-value) = 0.0352	NA	NA	NA	NA
PPM000156	PGS000061	PSS000097	PGP000045	Serum low-density lipoprotein (LDL) levels	age, age^2, sex, GRS_HDL, GRS_TC, GRS_TG	Association (p-value; unadjusted for covariates) < 0.001	25951326	10.1371/journal.pone.0126361	NA	NA	NA	NA	5.58	NA	NA	NA	NA	Beta (p-value) = 0.697	NA	NA	NA	NA
PPM000157	PGS000061	PSS000096	PGP000045	Serum low-density lipoprotein (LDL) levels	age, age^2, sex, GRS_HDL, GRS_TC, GRS_TG	Association (p-value; unadjusted for covariates) < 0.001	25951326	10.1371/journal.pone.0126361	NA	NA	NA	NA	30.04	NA	NA	NA	NA	Beta (p-value) = 0.00282	NA	NA	NA	NA
PPM000158	PGS000061	PSS000099	PGP000045	Serum low-density lipoprotein (LDL) levels	age, age^2, sex, GRS_HDL, GRS_TC, GRS_TG	Association (p-value; unadjusted for covariates) < 0.001	25951326	10.1371/journal.pone.0126361	NA	NA	NA	NA	42.86	NA	NA	NA	NA	Beta (p-value) = 1.94e-05	NA	NA	NA	NA
PPM000159	PGS000062	PSS000098	PGP000045	Serum total cholesterol (TC) levels	age, age^2, sex, GRS_HDL, GRS_LDL, GRS_TG	Association (p-value; unadjusted for covariates) < 0.001	25951326	10.1371/journal.pone.0126361	NA	NA	NA	NA	20.69	NA	NA	NA	NA	Beta (p-value) = 0.0108	NA	NA	NA	NA
PPM000160	PGS000062	PSS000097	PGP000045	Serum total cholesterol (TC) levels	age, age^2, sex, GRS_HDL, GRS_LDL, GRS_TG	Association (p-value; unadjusted for covariates) < 0.001	25951326	10.1371/journal.pone.0126361	NA	NA	NA	NA	8.57	NA	NA	NA	NA	Beta (p-value) = 0.583	NA	NA	NA	NA
PPM000161	PGS000062	PSS000096	PGP000045	Serum total cholesterol (TC) levels	age, age^2, sex, GRS_HDL, GRS_LDL, GRS_TG	Association (p-value; unadjusted for covariates) < 0.001	25951326	10.1371/journal.pone.0126361	NA	NA	NA	NA	1.99	NA	NA	NA	NA	Beta (p-value) = 0.852	NA	NA	NA	NA
PPM000162	PGS000062	PSS000099	PGP000045	Serum total cholesterol (TC) levels	age, age^2, sex, GRS_HDL, GRS_LDL, GRS_TG	Association (p-value; unadjusted for covariates) < 0.001	25951326	10.1371/journal.pone.0126361	NA	NA	NA	NA	-2.62	NA	NA	NA	NA	Beta (p-value) = 0.815	NA	NA	NA	NA
PPM000163	PGS000063	PSS000098	PGP000045	Serum triglyceride (TG) levels	age, age^2, sex, GRS_HDL, GRS_LDL, GRS_TC	Association (p-value; unadjusted for covariates) < 0.001	25951326	10.1371/journal.pone.0126361	NA	NA	NA	NA	0.464	NA	NA	NA	NA	Beta (p-value) = 1.71e-11	NA	NA	NA	NA
PPM000164	PGS000063	PSS000097	PGP000045	Serum triglyceride (TG) levels	age, age^2, sex, GRS_HDL, GRS_LDL, GRS_TC	Association (p-value; unadjusted for covariates) < 0.001	25951326	10.1371/journal.pone.0126361	NA	NA	NA	NA	0.337	NA	NA	NA	NA	Beta (p-value) = 0.0107	NA	NA	NA	NA
PPM000165	PGS000063	PSS000096	PGP000045	Serum triglyceride (TG) levels	age, age^2, sex, GRS_HDL, GRS_LDL, GRS_TC	NA	25951326	10.1371/journal.pone.0126361	NA	NA	NA	NA	0.047	NA	NA	NA	NA	Beta (p-value) = 0.526	NA	NA	NA	NA
PPM000166	PGS000063	PSS000099	PGP000045	Serum triglyceride (TG) levels	age, age^2, sex, GRS_HDL, GRS_LDL, GRS_TC	Association (p-value; unadjusted for covariates) < 0.001	25951326	10.1371/journal.pone.0126361	NA	NA	NA	NA	0.5	NA	NA	NA	NA	Beta (p-value) = 1.09e-10	NA	NA	NA	NA
PPM000167	PGS000064	PSS000104	PGP000046	Serum high-density lipoprotein (HDL) levels	age, sex	Relatedness and population structure were accounted for using a linear mixed model with random polygenic effect implemented in GEMMA	31551420	10.1038/s41467-019-12026-7	NA	NA	NA	NA	NA	NA	NA	NA	NA	correlation (r) = 0.285 [0.265,0.305]	NA	NA	NA	NA
PPM000168	PGS000065	PSS000104	PGP000046	Serum low-density lipoprotein (LDL) levels	age, sex	Relatedness and population structure were accounted for using a linear mixed model with random polygenic effect implemented in GEMMA	31551420	10.1038/s41467-019-12026-7	NA	NA	NA	NA	NA	NA	NA	NA	NA	correlation (r) = 0.274 [0.254,0.294]	NA	NA	NA	NA
PPM000169	PGS000066	PSS000104	PGP000046	Serum triglyceride (TG) levels	age, sex	Relatedness and population structure were accounted for using a linear mixed model with random polygenic effect implemented in GEMMA	31551420	10.1038/s41467-019-12026-7	NA	NA	NA	NA	NA	NA	NA	NA	NA	correlation (r) = 0.204 [0.183,0.223]	NA	NA	NA	NA
PPM000170	PGS000064	PSS000102	PGP000046	Serum high-density lipoprotein (HDL) levels	age, sex	Relatedness and population structure were accounted for using a linear mixed model with random polygenic effect implemented in GEMMA	31551420	10.1038/s41467-019-12026-7	NA	NA	NA	NA	NA	NA	NA	NA	NA	correlation (r) = 0.279 [0.222,0.336]	NA	NA	NA	NA
PPM000171	PGS000065	PSS000102	PGP000046	Serum low-density lipoprotein (LDL) levels	age, sex	Relatedness and population structure were accounted for using a linear mixed model with random polygenic effect implemented in GEMMA	31551420	10.1038/s41467-019-12026-7	NA	NA	NA	NA	NA	NA	NA	NA	NA	correlation (r) = 0.229 [0.172,0.286]	NA	NA	NA	NA
PPM000172	PGS000066	PSS000102	PGP000046	Serum triglyceride (TG) levels	age, sex	Relatedness and population structure were accounted for using a linear mixed model with random polygenic effect implemented in GEMMA	31551420	10.1038/s41467-019-12026-7	NA	NA	NA	NA	NA	NA	NA	NA	NA	correlation (r) = 0.235 [0.176,0.294]	NA	NA	NA	NA
PPM000173	PGS000064	PSS000103	PGP000046	Serum high-density lipoprotein (HDL) levels	age, sex	Relatedness and population structure were accounted for using a linear mixed model with random polygenic effect implemented in GEMMA	31551420	10.1038/s41467-019-12026-7	NA	NA	NA	NA	NA	NA	NA	NA	NA	correlation (r) = 0.268 [0.209,0.327]	NA	NA	NA	NA
PPM000174	PGS000065	PSS000103	PGP000046	Serum low-density lipoprotein (LDL) levels	age, sex	Relatedness and population structure were accounted for using a linear mixed model with random polygenic effect implemented in GEMMA	31551420	10.1038/s41467-019-12026-7	NA	NA	NA	NA	NA	NA	NA	NA	NA	correlation (r) = 0.29 [0.231,0.349]	NA	NA	NA	NA
PPM000175	PGS000066	PSS000103	PGP000046	Serum triglyceride (TG) levels	age, sex	Relatedness and population structure were accounted for using a linear mixed model with random polygenic effect implemented in GEMMA	31551420	10.1038/s41467-019-12026-7	NA	NA	NA	NA	NA	NA	NA	NA	NA	correlation (r) = 0.234 [0.175,0.293]	NA	NA	NA	NA
PPM000176	PGS000064	PSS000100	PGP000046	Serum high-density lipoprotein (HDL) levels	age, sex	Relatedness and population structure were accounted for using a linear mixed model with random polygenic effect implemented in GEMMA	31551420	10.1038/s41467-019-12026-7	NA	NA	NA	NA	NA	NA	NA	NA	NA	correlation (r) = 0.121 [0.098,0.145]	NA	NA	NA	NA
PPM000177	PGS000065	PSS000100	PGP000046	Serum low-density lipoprotein (LDL) levels	age, sex	Relatedness and population structure were accounted for using a linear mixed model with random polygenic effect implemented in GEMMA	31551420	10.1038/s41467-019-12026-7	NA	NA	NA	NA	NA	NA	NA	NA	NA	correlation (r) = 0.28 [0.257,0.304]	NA	NA	NA	NA
PPM000178	PGS000066	PSS000100	PGP000046	Serum triglyceride (TG) levels	age, sex	Relatedness and population structure were accounted for using a linear mixed model with random polygenic effect implemented in GEMMA	31551420	10.1038/s41467-019-12026-7	NA	NA	NA	NA	NA	NA	NA	NA	NA	correlation (r) = 0.063 [0.038,0.089]	NA	NA	NA	NA
PPM000179	PGS000064	PSS000101	PGP000046	Serum high-density lipoprotein (HDL) levels	age, sex, region, 20 PCs of genetic ancestry	Relatedness and population structure were accounted for using a linear mixed model with random polygenic effect implemented in GEMMA	31551420	10.1038/s41467-019-12026-7	NA	NA	NA	NA	NA	NA	NA	NA	NA	correlation (r) = 0.18 [0.145,0.215]	NA	NA	NA	NA
PPM000180	PGS000065	PSS000101	PGP000046	Serum low-density lipoprotein (LDL) levels	age, sex, region, 20 PCs of genetic ancestry	Relatedness and population structure were accounted for using a linear mixed model with random polygenic effect implemented in GEMMA	31551420	10.1038/s41467-019-12026-7	NA	NA	NA	NA	NA	NA	NA	NA	NA	correlation (r) = 0.198 [0.161,0.235]	NA	NA	NA	NA
PPM000181	PGS000066	PSS000101	PGP000046	Serum triglyceride (TG) levels	age, sex, region, 20 PCs of genetic ancestry	Relatedness and population structure were accounted for using a linear mixed model with random polygenic effect implemented in GEMMA	31551420	10.1038/s41467-019-12026-7	NA	NA	NA	NA	NA	NA	NA	NA	NA	correlation (r) = 0.139 [0.1,0.178]	NA	NA	NA	NA
PPM000182	PGS000067	PSS000105	PGP000047	aggressive prostate cancer	NA	NA	29321194	10.1136/bmj.j5757	NA	NA	NA	NA	NA	NA	NA	NA	NA	HR (Hazard ratio; top 2% vs. average risk) = 2.9 [2.4,3.4]	NA	NA	NA	NA
PPM000183	PGS000067	PSS000105	PGP000047	aggressive prostate cancer (age at onset)	NA	NA	29321194	10.1136/bmj.j5757	NA	NA	NA	NA	NA	NA	NA	NA	NA	z-test (p-value) < = 1e-16	NA	NA	NA	NA
PPM000184	PGS000067	PSS000106	PGP000047	any prostate cancer	NA	NA	29321194	10.1136/bmj.j5757	NA	NA	NA	NA	NA	NA	NA	NA	NA	HR (Hazard ratio; top 2% vs. average risk) = 2.5 [2.2,2.8]	NA	NA	NA	NA
PPM000185	PGS000067	PSS000106	PGP000047	any prostate cancer (age at onset)	NA	NA	29321194	10.1136/bmj.j5757	NA	NA	NA	NA	NA	NA	NA	NA	NA	z-test (p-value) < = 1e-16	NA	NA	NA	NA
PPM000186	PGS000067	PSS000107	PGP000047	very aggressive prostate cancer	NA	NA	29321194	10.1136/bmj.j5757	NA	NA	NA	NA	NA	NA	NA	NA	NA	HR (Hazard ratio; top 2% vs. average risk) = 3.0 [2.2,4.0]	NA	NA	NA	NA
PPM000187	PGS000067	PSS000107	PGP000047	very aggressive prostate cancer (age at onset)	NA	NA	29321194	10.1136/bmj.j5757	NA	NA	NA	NA	NA	NA	NA	NA	NA	z-test (p-value) < = 1e-16	NA	NA	NA	NA
PPM000188	PGS000068	PSS000108	PGP000048	all invasive epithelial ovarian cancer	NA	NA	29730597	10.1136/jmedgenet-2018-105313	NA	NA	1.32	[1.21,1.45]	NA	NA	NA	0.58	[0.55,0.6]	NA	NA	0.086	NA	0.087
PPM000189	PGS000069	PSS000108	PGP000048	serous epithelial ovarian cancer	NA	NA	29730597	10.1136/jmedgenet-2018-105313	NA	NA	1.43	[1.29,1.58]	NA	NA	NA	0.6	[0.57,0.63]	NA	NA	0.099	NA	0.099
PPM000190	PGS000070	PSS000109	PGP000049	Incident lung cancer	age, sex, source of region, smoking status	NA	31326317	10.1016/S2213-2600(19)30144-4	NA	NA	NA	NA	NA	NA	NA	NA	NA	HR (High genetic risk: top 5% vs. bottom 5% of PRS) = 2.37 [1.64,3.44], HR (Intermediate genetic risk: 5-95% vs. bottom 5% of PRS) = 1.6 [1.17,2.2]	NA	NA	NA	NA
PPM000191	PGS000071	PSS000110	PGP000050	Bladder cancer	Genotyping reagent kit (GERA cohort only), genotyping array (UK Biobank only), age, sex, 10 PCs.	Results from meta-analysis of GERA and UKB	33579919	10.1038/s41467-021-21288-z	NA	NA	1.3	[1.25,1.36]	NA	NA	NA	NA	NA	NA	NA	0.083	NA	NA
PPM000192	PGS000072	PSS000111	PGP000050	Breast cancer	Genotyping reagent kit (GERA cohort only), genotyping array (UK Biobank only), age, 10 PCs.	Results from meta-analysis of GERA and UKB	33579919	10.1038/s41467-021-21288-z	NA	NA	1.26	[1.24,1.28]	NA	NA	NA	NA	NA	NA	NA	0.079	NA	NA
PPM000193	PGS000073	PSS000112	PGP000050	Cervical cancer	Genotyping reagent kit (GERA cohort only), genotyping array (UK Biobank only), age, 10 PCs.	Results from meta-analysis of GERA and UKB	33579919	10.1038/s41467-021-21288-z	NA	NA	1.22	[1.19,1.25]	NA	NA	NA	NA	NA	NA	NA	0.074	NA	NA
PPM000194	PGS000074	PSS000113	PGP000050	Colorectal cancer	Genotyping reagent kit (GERA cohort only), genotyping array (UK Biobank only), age, sex, 10 PCs.	Results from meta-analysis of GERA and UKB	33579919	10.1038/s41467-021-21288-z	NA	NA	1.37	[1.33,1.4]	NA	NA	NA	NA	NA	NA	NA	0.092	NA	NA
PPM000195	PGS000075	PSS000114	PGP000050	Endometrial cancer	Genotyping reagent kit (GERA cohort only), genotyping array (UK Biobank only), age, 10 PCs.	Results from meta-analysis of GERA and UKB	33579919	10.1038/s41467-021-21288-z	NA	NA	1.19	[1.14,1.24]	NA	NA	NA	NA	NA	NA	NA	0.071	NA	NA
PPM000196	PGS000076	PSS000115	PGP000050	Kidney cancer	Genotyping reagent kit (GERA cohort only), genotyping array (UK Biobank only), age, sex, 10 PCs.	Results from meta-analysis of GERA and UKB	33579919	10.1038/s41467-021-21288-z	NA	NA	1.21	[1.14,1.27]	NA	NA	NA	NA	NA	NA	NA	0.073	NA	NA
PPM000197	PGS000077	PSS000116	PGP000050	Lymphocytic leukemia	Genotyping reagent kit (GERA cohort only), genotyping array (UK Biobank only), age, sex, 10 PCs.	Results from meta-analysis of GERA and UKB	33579919	10.1038/s41467-021-21288-z	NA	NA	1.42	[1.33,1.51]	NA	NA	NA	NA	NA	NA	NA	0.098	NA	NA
PPM000198	PGS000078	PSS000117	PGP000050	Lung cancer	Genotyping reagent kit (GERA cohort only), genotyping array (UK Biobank only), age, sex, 10 PCs.	Results from meta-analysis of GERA and UKB	33579919	10.1038/s41467-021-21288-z	NA	NA	1.12	[1.08,1.17]	NA	NA	NA	NA	NA	NA	NA	0.063	NA	NA
PPM000199	PGS000079	PSS000118	PGP000050	Melanoma	Genotyping reagent kit (GERA cohort only), genotyping array (UK Biobank only), age, sex, 10 PCs.	Results from meta-analysis of GERA and UKB	33579919	10.1038/s41467-021-21288-z	NA	NA	1.44	[1.41,1.48]	NA	NA	NA	NA	NA	NA	NA	0.1	NA	NA
PPM000200	PGS000080	PSS000119	PGP000050	Non-Hodgkin's lymphoma	Genotyping reagent kit (GERA cohort only), genotyping array (UK Biobank only), age, sex, 10 PCs.	Results from meta-analysis of GERA and UKB	33579919	10.1038/s41467-021-21288-z	NA	NA	1.25	[1.2,1.3]	NA	NA	NA	NA	NA	NA	NA	0.078	NA	NA
PPM000201	PGS000081	PSS000120	PGP000050	Oral cavity and pharyngeal cancers	Genotyping reagent kit (GERA cohort only), genotyping array (UK Biobank only), age, sex, 10 PCs.	Results from meta-analysis of GERA and UKB	33579919	10.1038/s41467-021-21288-z	NA	NA	1.08	[1.02,1.14]	NA	NA	NA	NA	NA	NA	NA	0.058	NA	NA
PPM000202	PGS000082	PSS000121	PGP000050	Ovarian cancer	Genotyping reagent kit (GERA cohort only), genotyping array (UK Biobank only), age, 10 PCs.	Results from meta-analysis of GERA and UKB	33579919	10.1038/s41467-021-21288-z	NA	NA	1.14	[1.08,1.2]	NA	NA	NA	NA	NA	NA	NA	0.065	NA	NA
PPM000203	PGS000083	PSS000122	PGP000050	Pancreatic cancer	Genotyping reagent kit (GERA cohort only), genotyping array (UK Biobank only), age, sex, 10 PCs.	Results from meta-analysis of GERA and UKB	33579919	10.1038/s41467-021-21288-z	NA	NA	1.44	[1.33,1.55]	NA	NA	NA	NA	NA	NA	NA	0.1	NA	NA
PPM000204	PGS000084	PSS000123	PGP000050	Prostate cancer	Genotyping reagent kit (GERA cohort only), genotyping array (UK Biobank only), age, 10 PCs.	Results from meta-analysis of GERA and UKB. Sample overlap: the GERA dataset contributed to the effect estimates for 4 of the 161 variants in the prostate cancer PRS.	33579919	10.1038/s41467-021-21288-z	NA	NA	1.44	[1.41,1.47]	NA	NA	NA	NA	NA	NA	NA	0.1	NA	NA
PPM000206	PGS000086	PSS000125	PGP000050	Testicular cancer	Genotyping array, age, 10 PCs.	NA	33579919	10.1038/s41467-021-21288-z	NA	NA	2.29	[2.13,2.47]	NA	NA	NA	NA	NA	NA	NA	0.207	NA	NA
PPM000207	PGS000087	PSS000126	PGP000050	Thyroid cancer	Genotyping reagent kit (GERA cohort only), genotyping array (UK Biobank only), age, sex, 10 PCs.	Results from meta-analysis of GERA and UKB	33579919	10.1038/s41467-021-21288-z	NA	NA	1.55	[1.44,1.67]	NA	NA	NA	NA	NA	NA	NA	0.114	NA	NA
PPM000208	PGS000088	PSS000153	PGP000051	Basophil count	age, sex, 10 PCs of ancestry, lifestyle factors (diet, smoking, alcohol consumption), technical covariates (the time between venepuncture and full blood cell analysis, seasonal effects, centre of sample collection, time dependent drift of equipment, systematic differences in equipment)	UKB Testing Set - these samples were held out from Score Development (regression training) but overlap with the samples used for variant selection (GWAS)	35072137	10.1016/j.xgen.2021.100086	NA	NA	NA	NA	NA	NA	NA	NA	NA	Pearson correlation coefficent (r) = 0.205392308	NA	NA	NA	NA
PPM000209	PGS000088	PSS000127	PGP000051	Basophil count	age, sex, 10 PCs of ancestry, lifestyle factors (diet, smoking, alcohol consumption), technical covariates (the time between venepuncture and full blood cell analysis, seasonal effects, centre of sample collection, time dependent drift of equipment, systematic differences in equipment)	NA	35072137	10.1016/j.xgen.2021.100086	NA	NA	NA	NA	NA	NA	NA	NA	NA	Pearson correlation coefficent (r) = 0.204892994	NA	NA	NA	NA
PPM000210	PGS000089	PSS000154	PGP000051	Basophil percentage of white cells	age, sex, 10 PCs of ancestry, lifestyle factors (diet, smoking, alcohol consumption), technical covariates (the time between venepuncture and full blood cell analysis, seasonal effects, centre of sample collection, time dependent drift of equipment, systematic differences in equipment)	UKB Testing Set - these samples were held out from Score Development (regression training) but overlap with the samples used for variant selection (GWAS)	35072137	10.1016/j.xgen.2021.100086	NA	NA	NA	NA	NA	NA	NA	NA	NA	Pearson correlation coefficent (r) = 0.188379025	NA	NA	NA	NA
PPM000211	PGS000089	PSS000128	PGP000051	Basophil percentage of white cells	age, sex, 10 PCs of ancestry, lifestyle factors (diet, smoking, alcohol consumption), technical covariates (the time between venepuncture and full blood cell analysis, seasonal effects, centre of sample collection, time dependent drift of equipment, systematic differences in equipment)	NA	35072137	10.1016/j.xgen.2021.100086	NA	NA	NA	NA	NA	NA	NA	NA	NA	Pearson correlation coefficent (r) = 0.171230972	NA	NA	NA	NA
PPM000212	PGS000090	PSS000155	PGP000051	Eosinophil count	age, sex, 10 PCs of ancestry, lifestyle factors (diet, smoking, alcohol consumption), technical covariates (the time between venepuncture and full blood cell analysis, seasonal effects, centre of sample collection, time dependent drift of equipment, systematic differences in equipment)	UKB Testing Set - these samples were held out from Score Development (regression training) but overlap with the samples used for variant selection (GWAS)	35072137	10.1016/j.xgen.2021.100086	NA	NA	NA	NA	NA	NA	NA	NA	NA	Pearson correlation coefficent (r) = 0.409910378	NA	NA	NA	NA
PPM000213	PGS000090	PSS000129	PGP000051	Eosinophil count	age, sex, 10 PCs of ancestry, lifestyle factors (diet, smoking, alcohol consumption), technical covariates (the time between venepuncture and full blood cell analysis, seasonal effects, centre of sample collection, time dependent drift of equipment, systematic differences in equipment)	NA	35072137	10.1016/j.xgen.2021.100086	NA	NA	NA	NA	NA	NA	NA	NA	NA	Pearson correlation coefficent (r) = 0.393152345	NA	NA	NA	NA
PPM000214	PGS000091	PSS000156	PGP000051	Eosinophil percentage of white cells	age, sex, 10 PCs of ancestry, lifestyle factors (diet, smoking, alcohol consumption), technical covariates (the time between venepuncture and full blood cell analysis, seasonal effects, centre of sample collection, time dependent drift of equipment, systematic differences in equipment)	UKB Testing Set - these samples were held out from Score Development (regression training) but overlap with the samples used for variant selection (GWAS)	35072137	10.1016/j.xgen.2021.100086	NA	NA	NA	NA	NA	NA	NA	NA	NA	Pearson correlation coefficent (r) = 0.390993865	NA	NA	NA	NA
PPM000215	PGS000091	PSS000130	PGP000051	Eosinophil percentage of white cells	age, sex, 10 PCs of ancestry, lifestyle factors (diet, smoking, alcohol consumption), technical covariates (the time between venepuncture and full blood cell analysis, seasonal effects, centre of sample collection, time dependent drift of equipment, systematic differences in equipment)	NA	35072137	10.1016/j.xgen.2021.100086	NA	NA	NA	NA	NA	NA	NA	NA	NA	Pearson correlation coefficent (r) = 0.376430777	NA	NA	NA	NA
PPM000216	PGS000092	PSS000157	PGP000051	Hematocrit	age, sex, 10 PCs of ancestry, lifestyle factors (diet, smoking, alcohol consumption), technical covariates (the time between venepuncture and full blood cell analysis, seasonal effects, centre of sample collection, time dependent drift of equipment, systematic differences in equipment)	UKB Testing Set - these samples were held out from Score Development (regression training) but overlap with the samples used for variant selection (GWAS)	35072137	10.1016/j.xgen.2021.100086	NA	NA	NA	NA	NA	NA	NA	NA	NA	Pearson correlation coefficent (r) = 0.368743636	NA	NA	NA	NA
PPM000217	PGS000092	PSS000131	PGP000051	Hematocrit	age, sex, 10 PCs of ancestry, lifestyle factors (diet, smoking, alcohol consumption), technical covariates (the time between venepuncture and full blood cell analysis, seasonal effects, centre of sample collection, time dependent drift of equipment, systematic differences in equipment)	NA	35072137	10.1016/j.xgen.2021.100086	NA	NA	NA	NA	NA	NA	NA	NA	NA	Pearson correlation coefficent (r) = 0.298318687	NA	NA	NA	NA
PPM000218	PGS000093	PSS000158	PGP000051	Hemoglobin concentration	age, sex, 10 PCs of ancestry, lifestyle factors (diet, smoking, alcohol consumption), technical covariates (the time between venepuncture and full blood cell analysis, seasonal effects, centre of sample collection, time dependent drift of equipment, systematic differences in equipment)	UKB Testing Set - these samples were held out from Score Development (regression training) but overlap with the samples used for variant selection (GWAS)	35072137	10.1016/j.xgen.2021.100086	NA	NA	NA	NA	NA	NA	NA	NA	NA	Pearson correlation coefficent (r) = 0.379364687	NA	NA	NA	NA
PPM000219	PGS000093	PSS000132	PGP000051	Hemoglobin concentration	age, sex, 10 PCs of ancestry, lifestyle factors (diet, smoking, alcohol consumption), technical covariates (the time between venepuncture and full blood cell analysis, seasonal effects, centre of sample collection, time dependent drift of equipment, systematic differences in equipment)	NA	35072137	10.1016/j.xgen.2021.100086	NA	NA	NA	NA	NA	NA	NA	NA	NA	Pearson correlation coefficent (r) = 0.302537853	NA	NA	NA	NA
PPM000220	PGS000094	PSS000159	PGP000051	High light scatter reticulocyte count	age, sex, 10 PCs of ancestry, lifestyle factors (diet, smoking, alcohol consumption), technical covariates (the time between venepuncture and full blood cell analysis, seasonal effects, centre of sample collection, time dependent drift of equipment, systematic differences in equipment)	UKB Testing Set - these samples were held out from Score Development (regression training) but overlap with the samples used for variant selection (GWAS)	35072137	10.1016/j.xgen.2021.100086	NA	NA	NA	NA	NA	NA	NA	NA	NA	Pearson correlation coefficent (r) = 0.455903101	NA	NA	NA	NA
PPM000221	PGS000094	PSS000133	PGP000051	High light scatter reticulocyte count	age, sex, 10 PCs of ancestry, lifestyle factors (diet, smoking, alcohol consumption), technical covariates (the time between venepuncture and full blood cell analysis, seasonal effects, centre of sample collection, time dependent drift of equipment, systematic differences in equipment)	NA	35072137	10.1016/j.xgen.2021.100086	NA	NA	NA	NA	NA	NA	NA	NA	NA	Pearson correlation coefficent (r) = 0.400973042	NA	NA	NA	NA
PPM000222	PGS000095	PSS000160	PGP000051	High light scatter reticulocyte percentage of red cells	age, sex, 10 PCs of ancestry, lifestyle factors (diet, smoking, alcohol consumption), technical covariates (the time between venepuncture and full blood cell analysis, seasonal effects, centre of sample collection, time dependent drift of equipment, systematic differences in equipment)	UKB Testing Set - these samples were held out from Score Development (regression training) but overlap with the samples used for variant selection (GWAS)	35072137	10.1016/j.xgen.2021.100086	NA	NA	NA	NA	NA	NA	NA	NA	NA	Pearson correlation coefficent (r) = 0.462914064	NA	NA	NA	NA
PPM000223	PGS000095	PSS000134	PGP000051	High light scatter reticulocyte percentage of red cells	age, sex, 10 PCs of ancestry, lifestyle factors (diet, smoking, alcohol consumption), technical covariates (the time between venepuncture and full blood cell analysis, seasonal effects, centre of sample collection, time dependent drift of equipment, systematic differences in equipment)	NA	35072137	10.1016/j.xgen.2021.100086	NA	NA	NA	NA	NA	NA	NA	NA	NA	Pearson correlation coefficent (r) = 0.405437388	NA	NA	NA	NA
PPM000224	PGS000096	PSS000161	PGP000051	Immature fraction of reticulocytes	age, sex, 10 PCs of ancestry, lifestyle factors (diet, smoking, alcohol consumption), technical covariates (the time between venepuncture and full blood cell analysis, seasonal effects, centre of sample collection, time dependent drift of equipment, systematic differences in equipment)	UKB Testing Set - these samples were held out from Score Development (regression training) but overlap with the samples used for variant selection (GWAS)	35072137	10.1016/j.xgen.2021.100086	NA	NA	NA	NA	NA	NA	NA	NA	NA	Pearson correlation coefficent (r) = 0.359723464	NA	NA	NA	NA
PPM000225	PGS000096	PSS000135	PGP000051	Immature fraction of reticulocytes	age, sex, 10 PCs of ancestry, lifestyle factors (diet, smoking, alcohol consumption), technical covariates (the time between venepuncture and full blood cell analysis, seasonal effects, centre of sample collection, time dependent drift of equipment, systematic differences in equipment)	NA	35072137	10.1016/j.xgen.2021.100086	NA	NA	NA	NA	NA	NA	NA	NA	NA	Pearson correlation coefficent (r) = 0.364414718	NA	NA	NA	NA
PPM000226	PGS000097	PSS000162	PGP000051	Lymphocyte count	age, sex, 10 PCs of ancestry, lifestyle factors (diet, smoking, alcohol consumption), technical covariates (the time between venepuncture and full blood cell analysis, seasonal effects, centre of sample collection, time dependent drift of equipment, systematic differences in equipment)	UKB Testing Set - these samples were held out from Score Development (regression training) but overlap with the samples used for variant selection (GWAS)	35072137	10.1016/j.xgen.2021.100086	NA	NA	NA	NA	NA	NA	NA	NA	NA	Pearson correlation coefficent (r) = 0.407072144	NA	NA	NA	NA
PPM000227	PGS000097	PSS000136	PGP000051	Lymphocyte count	age, sex, 10 PCs of ancestry, lifestyle factors (diet, smoking, alcohol consumption), technical covariates (the time between venepuncture and full blood cell analysis, seasonal effects, centre of sample collection, time dependent drift of equipment, systematic differences in equipment)	NA	35072137	10.1016/j.xgen.2021.100086	NA	NA	NA	NA	NA	NA	NA	NA	NA	Pearson correlation coefficent (r) = 0.40549876	NA	NA	NA	NA
PPM000228	PGS000098	PSS000163	PGP000051	Lymphocyte percentage of white cells	age, sex, 10 PCs of ancestry, lifestyle factors (diet, smoking, alcohol consumption), technical covariates (the time between venepuncture and full blood cell analysis, seasonal effects, centre of sample collection, time dependent drift of equipment, systematic differences in equipment)	UKB Testing Set - these samples were held out from Score Development (regression training) but overlap with the samples used for variant selection (GWAS)	35072137	10.1016/j.xgen.2021.100086	NA	NA	NA	NA	NA	NA	NA	NA	NA	Pearson correlation coefficent (r) = 0.333963794	NA	NA	NA	NA
PPM000229	PGS000098	PSS000137	PGP000051	Lymphocyte percentage of white cells	age, sex, 10 PCs of ancestry, lifestyle factors (diet, smoking, alcohol consumption), technical covariates (the time between venepuncture and full blood cell analysis, seasonal effects, centre of sample collection, time dependent drift of equipment, systematic differences in equipment)	NA	35072137	10.1016/j.xgen.2021.100086	NA	NA	NA	NA	NA	NA	NA	NA	NA	Pearson correlation coefficent (r) = 0.33129629	NA	NA	NA	NA
PPM000230	PGS000099	PSS000164	PGP000051	Mean corpuscular hemoglobin	age, sex, 10 PCs of ancestry, lifestyle factors (diet, smoking, alcohol consumption), technical covariates (the time between venepuncture and full blood cell analysis, seasonal effects, centre of sample collection, time dependent drift of equipment, systematic differences in equipment)	UKB Testing Set - these samples were held out from Score Development (regression training) but overlap with the samples used for variant selection (GWAS)	35072137	10.1016/j.xgen.2021.100086	NA	NA	NA	NA	NA	NA	NA	NA	NA	Pearson correlation coefficent (r) = 0.545043025	NA	NA	NA	NA
PPM000231	PGS000099	PSS000138	PGP000051	Mean corpuscular hemoglobin	age, sex, 10 PCs of ancestry, lifestyle factors (diet, smoking, alcohol consumption), technical covariates (the time between venepuncture and full blood cell analysis, seasonal effects, centre of sample collection, time dependent drift of equipment, systematic differences in equipment)	NA	35072137	10.1016/j.xgen.2021.100086	NA	NA	NA	NA	NA	NA	NA	NA	NA	Pearson correlation coefficent (r) = 0.496885891	NA	NA	NA	NA
PPM000232	PGS000100	PSS000165	PGP000051	Mean corpuscular hemoglobin concentration	age, sex, 10 PCs of ancestry, lifestyle factors (diet, smoking, alcohol consumption), technical covariates (the time between venepuncture and full blood cell analysis, seasonal effects, centre of sample collection, time dependent drift of equipment, systematic differences in equipment)	UKB Testing Set - these samples were held out from Score Development (regression training) but overlap with the samples used for variant selection (GWAS)	35072137	10.1016/j.xgen.2021.100086	NA	NA	NA	NA	NA	NA	NA	NA	NA	Pearson correlation coefficent (r) = 0.280502224	NA	NA	NA	NA
PPM000233	PGS000100	PSS000139	PGP000051	Mean corpuscular hemoglobin concentration	age, sex, 10 PCs of ancestry, lifestyle factors (diet, smoking, alcohol consumption), technical covariates (the time between venepuncture and full blood cell analysis, seasonal effects, centre of sample collection, time dependent drift of equipment, systematic differences in equipment)	NA	35072137	10.1016/j.xgen.2021.100086	NA	NA	NA	NA	NA	NA	NA	NA	NA	Pearson correlation coefficent (r) = 0.291046475	NA	NA	NA	NA
PPM000234	PGS000101	PSS000166	PGP000051	Mean corpuscular volume	age, sex, 10 PCs of ancestry, lifestyle factors (diet, smoking, alcohol consumption), technical covariates (the time between venepuncture and full blood cell analysis, seasonal effects, centre of sample collection, time dependent drift of equipment, systematic differences in equipment)	UKB Testing Set - these samples were held out from Score Development (regression training) but overlap with the samples used for variant selection (GWAS)	35072137	10.1016/j.xgen.2021.100086	NA	NA	NA	NA	NA	NA	NA	NA	NA	Pearson correlation coefficent (r) = 0.562397733	NA	NA	NA	NA
PPM000235	PGS000101	PSS000140	PGP000051	Mean corpuscular volume	age, sex, 10 PCs of ancestry, lifestyle factors (diet, smoking, alcohol consumption), technical covariates (the time between venepuncture and full blood cell analysis, seasonal effects, centre of sample collection, time dependent drift of equipment, systematic differences in equipment)	NA	35072137	10.1016/j.xgen.2021.100086	NA	NA	NA	NA	NA	NA	NA	NA	NA	Pearson correlation coefficent (r) = 0.477535848	NA	NA	NA	NA
PPM000236	PGS000102	PSS000167	PGP000051	Monocyte count	age, sex, 10 PCs of ancestry, lifestyle factors (diet, smoking, alcohol consumption), technical covariates (the time between venepuncture and full blood cell analysis, seasonal effects, centre of sample collection, time dependent drift of equipment, systematic differences in equipment)	UKB Testing Set - these samples were held out from Score Development (regression training) but overlap with the samples used for variant selection (GWAS)	35072137	10.1016/j.xgen.2021.100086	NA	NA	NA	NA	NA	NA	NA	NA	NA	Pearson correlation coefficent (r) = 0.49849372	NA	NA	NA	NA
PPM000237	PGS000102	PSS000141	PGP000051	Monocyte count	age, sex, 10 PCs of ancestry, lifestyle factors (diet, smoking, alcohol consumption), technical covariates (the time between venepuncture and full blood cell analysis, seasonal effects, centre of sample collection, time dependent drift of equipment, systematic differences in equipment)	NA	35072137	10.1016/j.xgen.2021.100086	NA	NA	NA	NA	NA	NA	NA	NA	NA	Pearson correlation coefficent (r) = 0.475936692	NA	NA	NA	NA
PPM000238	PGS000103	PSS000168	PGP000051	Monocyte percentage of white cells	age, sex, 10 PCs of ancestry, lifestyle factors (diet, smoking, alcohol consumption), technical covariates (the time between venepuncture and full blood cell analysis, seasonal effects, centre of sample collection, time dependent drift of equipment, systematic differences in equipment)	UKB Testing Set - these samples were held out from Score Development (regression training) but overlap with the samples used for variant selection (GWAS)	35072137	10.1016/j.xgen.2021.100086	NA	NA	NA	NA	NA	NA	NA	NA	NA	Pearson correlation coefficent (r) = 0.462712514	NA	NA	NA	NA
PPM000239	PGS000103	PSS000142	PGP000051	Monocyte percentage of white cells	age, sex, 10 PCs of ancestry, lifestyle factors (diet, smoking, alcohol consumption), technical covariates (the time between venepuncture and full blood cell analysis, seasonal effects, centre of sample collection, time dependent drift of equipment, systematic differences in equipment)	NA	35072137	10.1016/j.xgen.2021.100086	NA	NA	NA	NA	NA	NA	NA	NA	NA	Pearson correlation coefficent (r) = 0.458794541	NA	NA	NA	NA
PPM000240	PGS000104	PSS000169	PGP000051	Mean platelet volume	age, sex, 10 PCs of ancestry, lifestyle factors (diet, smoking, alcohol consumption), technical covariates (the time between venepuncture and full blood cell analysis, seasonal effects, centre of sample collection, time dependent drift of equipment, systematic differences in equipment)	UKB Testing Set - these samples were held out from Score Development (regression training) but overlap with the samples used for variant selection (GWAS)	35072137	10.1016/j.xgen.2021.100086	NA	NA	NA	NA	NA	NA	NA	NA	NA	Pearson correlation coefficent (r) = 0.612135678	NA	NA	NA	NA
PPM000241	PGS000104	PSS000143	PGP000051	Mean platelet volume	age, sex, 10 PCs of ancestry, lifestyle factors (diet, smoking, alcohol consumption), technical covariates (the time between venepuncture and full blood cell analysis, seasonal effects, centre of sample collection, time dependent drift of equipment, systematic differences in equipment)	NA	35072137	10.1016/j.xgen.2021.100086	NA	NA	NA	NA	NA	NA	NA	NA	NA	Pearson correlation coefficent (r) = 0.608752503	NA	NA	NA	NA
PPM000242	PGS000105	PSS000170	PGP000051	Neutrophil count	age, sex, 10 PCs of ancestry, lifestyle factors (diet, smoking, alcohol consumption), technical covariates (the time between venepuncture and full blood cell analysis, seasonal effects, centre of sample collection, time dependent drift of equipment, systematic differences in equipment)	UKB Testing Set - these samples were held out from Score Development (regression training) but overlap with the samples used for variant selection (GWAS)	35072137	10.1016/j.xgen.2021.100086	NA	NA	NA	NA	NA	NA	NA	NA	NA	Pearson correlation coefficent (r) = 0.363857557	NA	NA	NA	NA
PPM000243	PGS000105	PSS000144	PGP000051	Neutrophil count	age, sex, 10 PCs of ancestry, lifestyle factors (diet, smoking, alcohol consumption), technical covariates (the time between venepuncture and full blood cell analysis, seasonal effects, centre of sample collection, time dependent drift of equipment, systematic differences in equipment)	NA	35072137	10.1016/j.xgen.2021.100086	NA	NA	NA	NA	NA	NA	NA	NA	NA	Pearson correlation coefficent (r) = 0.351938451	NA	NA	NA	NA
PPM000244	PGS000106	PSS000171	PGP000051	Neutrophil percentage of white cells	age, sex, 10 PCs of ancestry, lifestyle factors (diet, smoking, alcohol consumption), technical covariates (the time between venepuncture and full blood cell analysis, seasonal effects, centre of sample collection, time dependent drift of equipment, systematic differences in equipment)	UKB Testing Set - these samples were held out from Score Development (regression training) but overlap with the samples used for variant selection (GWAS)	35072137	10.1016/j.xgen.2021.100086	NA	NA	NA	NA	NA	NA	NA	NA	NA	Pearson correlation coefficent (r) = 0.32168808	NA	NA	NA	NA
PPM000245	PGS000106	PSS000145	PGP000051	Neutrophil percentage of white cells	age, sex, 10 PCs of ancestry, lifestyle factors (diet, smoking, alcohol consumption), technical covariates (the time between venepuncture and full blood cell analysis, seasonal effects, centre of sample collection, time dependent drift of equipment, systematic differences in equipment)	NA	35072137	10.1016/j.xgen.2021.100086	NA	NA	NA	NA	NA	NA	NA	NA	NA	Pearson correlation coefficent (r) = 0.319352355	NA	NA	NA	NA
PPM000246	PGS000107	PSS000172	PGP000051	Plateletcrit	age, sex, 10 PCs of ancestry, lifestyle factors (diet, smoking, alcohol consumption), technical covariates (the time between venepuncture and full blood cell analysis, seasonal effects, centre of sample collection, time dependent drift of equipment, systematic differences in equipment)	UKB Testing Set - these samples were held out from Score Development (regression training) but overlap with the samples used for variant selection (GWAS)	35072137	10.1016/j.xgen.2021.100086	NA	NA	NA	NA	NA	NA	NA	NA	NA	Pearson correlation coefficent (r) = 0.492835217	NA	NA	NA	NA
PPM000247	PGS000107	PSS000146	PGP000051	Plateletcrit	age, sex, 10 PCs of ancestry, lifestyle factors (diet, smoking, alcohol consumption), technical covariates (the time between venepuncture and full blood cell analysis, seasonal effects, centre of sample collection, time dependent drift of equipment, systematic differences in equipment)	NA	35072137	10.1016/j.xgen.2021.100086	NA	NA	NA	NA	NA	NA	NA	NA	NA	Pearson correlation coefficent (r) = 0.488645819	NA	NA	NA	NA
PPM000248	PGS000108	PSS000173	PGP000051	Platelet distribution width	age, sex, 10 PCs of ancestry, lifestyle factors (diet, smoking, alcohol consumption), technical covariates (the time between venepuncture and full blood cell analysis, seasonal effects, centre of sample collection, time dependent drift of equipment, systematic differences in equipment)	UKB Testing Set - these samples were held out from Score Development (regression training) but overlap with the samples used for variant selection (GWAS)	35072137	10.1016/j.xgen.2021.100086	NA	NA	NA	NA	NA	NA	NA	NA	NA	Pearson correlation coefficent (r) = 0.496236062	NA	NA	NA	NA
PPM000249	PGS000108	PSS000147	PGP000051	Platelet distribution width	age, sex, 10 PCs of ancestry, lifestyle factors (diet, smoking, alcohol consumption), technical covariates (the time between venepuncture and full blood cell analysis, seasonal effects, centre of sample collection, time dependent drift of equipment, systematic differences in equipment)	NA	35072137	10.1016/j.xgen.2021.100086	NA	NA	NA	NA	NA	NA	NA	NA	NA	Pearson correlation coefficent (r) = 0.283592499	NA	NA	NA	NA
PPM000250	PGS000109	PSS000174	PGP000051	Platelet count	age, sex, 10 PCs of ancestry, lifestyle factors (diet, smoking, alcohol consumption), technical covariates (the time between venepuncture and full blood cell analysis, seasonal effects, centre of sample collection, time dependent drift of equipment, systematic differences in equipment)	UKB Testing Set - these samples were held out from Score Development (regression training) but overlap with the samples used for variant selection (GWAS)	35072137	10.1016/j.xgen.2021.100086	NA	NA	NA	NA	NA	NA	NA	NA	NA	Pearson correlation coefficent (r) = 0.520386236	NA	NA	NA	NA
PPM000251	PGS000109	PSS000148	PGP000051	Platelet count	age, sex, 10 PCs of ancestry, lifestyle factors (diet, smoking, alcohol consumption), technical covariates (the time between venepuncture and full blood cell analysis, seasonal effects, centre of sample collection, time dependent drift of equipment, systematic differences in equipment)	NA	35072137	10.1016/j.xgen.2021.100086	NA	NA	NA	NA	NA	NA	NA	NA	NA	Pearson correlation coefficent (r) = 0.537459227	NA	NA	NA	NA
PPM000252	PGS000110	PSS000175	PGP000051	Red blood cell count	age, sex, 10 PCs of ancestry, lifestyle factors (diet, smoking, alcohol consumption), technical covariates (the time between venepuncture and full blood cell analysis, seasonal effects, centre of sample collection, time dependent drift of equipment, systematic differences in equipment)	UKB Testing Set - these samples were held out from Score Development (regression training) but overlap with the samples used for variant selection (GWAS)	35072137	10.1016/j.xgen.2021.100086	NA	NA	NA	NA	NA	NA	NA	NA	NA	Pearson correlation coefficent (r) = 0.450670182	NA	NA	NA	NA
PPM000253	PGS000110	PSS000149	PGP000051	Red blood cell count	age, sex, 10 PCs of ancestry, lifestyle factors (diet, smoking, alcohol consumption), technical covariates (the time between venepuncture and full blood cell analysis, seasonal effects, centre of sample collection, time dependent drift of equipment, systematic differences in equipment)	NA	35072137	10.1016/j.xgen.2021.100086	NA	NA	NA	NA	NA	NA	NA	NA	NA	Pearson correlation coefficent (r) = 0.425738436	NA	NA	NA	NA
PPM000254	PGS000111	PSS000176	PGP000051	Reticulocyte count	age, sex, 10 PCs of ancestry, lifestyle factors (diet, smoking, alcohol consumption), technical covariates (the time between venepuncture and full blood cell analysis, seasonal effects, centre of sample collection, time dependent drift of equipment, systematic differences in equipment)	UKB Testing Set - these samples were held out from Score Development (regression training) but overlap with the samples used for variant selection (GWAS)	35072137	10.1016/j.xgen.2021.100086	NA	NA	NA	NA	NA	NA	NA	NA	NA	Pearson correlation coefficent (r) = 0.450706944	NA	NA	NA	NA
PPM000255	PGS000111	PSS000150	PGP000051	Reticulocyte count	age, sex, 10 PCs of ancestry, lifestyle factors (diet, smoking, alcohol consumption), technical covariates (the time between venepuncture and full blood cell analysis, seasonal effects, centre of sample collection, time dependent drift of equipment, systematic differences in equipment)	NA	35072137	10.1016/j.xgen.2021.100086	NA	NA	NA	NA	NA	NA	NA	NA	NA	Pearson correlation coefficent (r) = 0.447423604	NA	NA	NA	NA
PPM000256	PGS000112	PSS000177	PGP000051	Reticulocyte fraction of red cells	age, sex, 10 PCs of ancestry, lifestyle factors (diet, smoking, alcohol consumption), technical covariates (the time between venepuncture and full blood cell analysis, seasonal effects, centre of sample collection, time dependent drift of equipment, systematic differences in equipment)	UKB Testing Set - these samples were held out from Score Development (regression training) but overlap with the samples used for variant selection (GWAS)	35072137	10.1016/j.xgen.2021.100086	NA	NA	NA	NA	NA	NA	NA	NA	NA	Pearson correlation coefficent (r) = 0.452393026	NA	NA	NA	NA
PPM000257	PGS000112	PSS000151	PGP000051	Reticulocyte fraction of red cells	age, sex, 10 PCs of ancestry, lifestyle factors (diet, smoking, alcohol consumption), technical covariates (the time between venepuncture and full blood cell analysis, seasonal effects, centre of sample collection, time dependent drift of equipment, systematic differences in equipment)	NA	35072137	10.1016/j.xgen.2021.100086	NA	NA	NA	NA	NA	NA	NA	NA	NA	Pearson correlation coefficent (r) = 0.453180912	NA	NA	NA	NA
PPM000258	PGS000113	PSS000178	PGP000051	White blood cell count	age, sex, 10 PCs of ancestry, lifestyle factors (diet, smoking, alcohol consumption), technical covariates (the time between venepuncture and full blood cell analysis, seasonal effects, centre of sample collection, time dependent drift of equipment, systematic differences in equipment)	UKB Testing Set - these samples were held out from Score Development (regression training) but overlap with the samples used for variant selection (GWAS)	35072137	10.1016/j.xgen.2021.100086	NA	NA	NA	NA	NA	NA	NA	NA	NA	Pearson correlation coefficent (r) = 0.39876251	NA	NA	NA	NA
PPM000259	PGS000113	PSS000152	PGP000051	White blood cell count	age, sex, 10 PCs of ancestry, lifestyle factors (diet, smoking, alcohol consumption), technical covariates (the time between venepuncture and full blood cell analysis, seasonal effects, centre of sample collection, time dependent drift of equipment, systematic differences in equipment)	NA	35072137	10.1016/j.xgen.2021.100086	NA	NA	NA	NA	NA	NA	NA	NA	NA	Pearson correlation coefficent (r) = 0.388662018	NA	NA	NA	NA
PPM000260	PGS000114	PSS000179	PGP000052	Juvenile Idiopathic Arthritis	NA	NA	32887683	10.1136/annrheumdis-2020-217421	NA	NA	1.831	[1.685,1.991]	NA	0.657	[0.631,0.683]	NA	NA	NA	NA	0.149	0.142	NA
PPM000261	PGS000114	PSS000180	PGP000052	Juvenile Idiopathic Arthritis	NA	NA	32887683	10.1136/annrheumdis-2020-217421	NA	NA	2.008	[1.731,2.345]	NA	0.671	[0.635,0.706]	NA	NA	NA	NA	0.172	0.154	NA
PPM000262	PGS000114	PSS000179	PGP000052	Juvenile Idiopathic Arthritis	sex, genetic PCs 1-10	NA	32887683	10.1136/annrheumdis-2020-217421	NA	NA	1.838	[1.686,2.007]	NA	0.735	[0.712,0.758]	NA	NA	NA	NA	0.15	0.225	NA
PPM000263	PGS000114	PSS000180	PGP000052	Juvenile Idiopathic Arthritis	sex, genetic PCs 1-10	NA	32887683	10.1136/annrheumdis-2020-217421	NA	NA	2.085	[1.773,2.471]	NA	0.738	[0.705,0.77]	NA	NA	NA	NA	0.181	0.229	NA
PPM000264	PGS000115	PSS000184	PGP000053	Serum low density lipoprotein cholesterol (LDL-C) levels	age, sex, 4 PCs of genetic ancestry, genotyping method (array and batch)	NA	32049305	10.1001/jamacardio.2019.5954	NA	NA	NA	NA	28.01 (0.18)	NA	NA	NA	NA	RÂ² = 0.09	NA	NA	NA	NA
PPM000265	PGS000115	PSS000183	PGP000053	Serum low density lipoprotein cholesterol (LDL-C) levels	age, sex, 4 PCs of genetic ancestry, genotyping method (array and batch)	NA	32049305	10.1001/jamacardio.2019.5954	NA	NA	NA	NA	21.73 (1.25)	NA	NA	NA	NA	RÂ² = 0.06	NA	NA	NA	NA
PPM000266	PGS000115	PSS000181	PGP000053	Serum low density lipoprotein cholesterol (LDL-C) levels	age, sex, 4 PCs of genetic ancestry, genotyping method (array and batch)	NA	32049305	10.1001/jamacardio.2019.5954	NA	NA	NA	NA	17.4 (1.91)	NA	NA	NA	NA	RÂ² = 0.04	NA	NA	NA	NA
PPM000267	PGS000115	PSS000185	PGP000053	Serum low density lipoprotein cholesterol (LDL-C) levels	age, sex, 4 PCs of genetic ancestry, genotyping method (array and batch)	NA	32049305	10.1001/jamacardio.2019.5954	NA	NA	NA	NA	27.78 (0.18)	NA	NA	NA	NA	RÂ² = 0.09	NA	NA	NA	NA
PPM000268	PGS000115	PSS000182	PGP000053	Cardiovascular disease events	age, sex, 4 PCs of genetic ancestry, genotyping method (array and batch)	NA	32049305	10.1001/jamacardio.2019.5954	NA	NA	NA	NA	NA	NA	NA	NA	NA	Hazard Ratio (HR; top vs. bottom decile of risk) = 1.35 [1.3,1.4]	NA	NA	NA	NA
PPM000339	PGS000118	PSS000206	PGP000055	Melanoma	age, sex, batch, PC1-4	NA	31194742	10.1371/journal.pgen.1008202	NA	NA	1.48	[1.41,1.56]	NA	0.61	[0.59,0.62]	NA	NA	NA	NA	0.105	0.106	NA
PPM000340	PGS000120	PSS000208	PGP000055	Squamous cell carcinoma	age, sex, batch, PC1-4	NA	31194742	10.1371/journal.pgen.1008202	NA	NA	1.4	[1.31,1.5]	NA	0.59	[0.56,0.61]	NA	NA	NA	NA	0.095	0.093	NA
PPM000341	PGS000119	PSS000209	PGP000055	Basal cell carcinoma	age, sex, batch, PC1-4	NA	31194742	10.1371/journal.pgen.1008202	NA	NA	1.65	[1.56,1.75]	NA	0.64	[0.62,0.66]	NA	NA	NA	NA	0.126	0.128	NA
PPM000342	PGS000118	PSS000207	PGP000055	Skin cancer	age, sex, batch, PC1-4	NA	31194742	10.1371/journal.pgen.1008202	NA	NA	1.3	[1.26,1.34]	NA	0.57	[0.56,0.58]	NA	NA	NA	NA	0.083	0.081	NA
PPM000343	PGS000120	PSS000207	PGP000055	Skin cancer	age, sex, batch, PC1-4	NA	31194742	10.1371/journal.pgen.1008202	NA	NA	1.34	[1.3,1.38]	NA	0.58	[0.57,0.6]	NA	NA	NA	NA	0.088	0.087	NA
PPM000344	PGS000119	PSS000207	PGP000055	Skin cancer	age, sex, batch, PC1-4	NA	31194742	10.1371/journal.pgen.1008202	NA	NA	1.32	[1.27,1.36]	NA	0.58	[0.56,0.58]	NA	NA	NA	NA	0.086	0.087	NA
PPM000345	PGS000118	PSS000211	PGP000055	Skin cancer	age, sex, genotyping array, first 4 genotype PCs	NA	31194742	10.1371/journal.pgen.1008202	NA	NA	1.2	[1.22,1.36]	NA	NA	NA	NA	NA	NA	NA	0.072	NA	NA
PPM000346	PGS000120	PSS000211	PGP000055	Skin cancer	age, sex, genotyping array, first 4 genotype PCs	NA	31194742	10.1371/journal.pgen.1008202	NA	NA	1.3	[1.3,1.34]	NA	NA	NA	NA	NA	NA	NA	0.083	NA	NA
PPM000347	PGS000119	PSS000211	PGP000055	Skin cancer	age, sex, genotyping array, first 4 genotype PCs	NA	31194742	10.1371/journal.pgen.1008202	NA	NA	1.4	[1.42,1.48]	NA	NA	NA	NA	NA	NA	NA	0.095	NA	NA
PPM000348	PGS000118	PSS000210	PGP000055	Melanoma	age, sex, genotyping array, first 4 genotype PCs	NA	31194742	10.1371/journal.pgen.1008202	NA	NA	1.5	[1.44,1.55]	NA	NA	NA	NA	NA	NA	NA	0.108	NA	NA
PPM000349	PGS000121	PSS000212	PGP000056	Femoral neck BMD	NA	NA	27649491	10.1002/jbmr.2998	NA	NA	NA	NA	-0.019 (0.004)	NA	NA	NA	NA	NA	NA	NA	NA	NA
PPM000350	PGS000121	PSS000212	PGP000056	Lumbar spine BMD	NA	NA	27649491	10.1002/jbmr.2998	NA	NA	NA	NA	-0.037 (0.007)	NA	NA	NA	NA	NA	NA	NA	NA	NA
PPM000351	PGS000121	PSS000214	PGP000056	Total fracture	NA	NA	27649491	10.1002/jbmr.2998	1.2	[1.04,1.38]	NA	NA	NA	NA	NA	NA	NA	NA	0.072	NA	NA	NA
PPM000352	PGS000121	PSS000214	PGP000056	Total fracture	Age	NA	27649491	10.1002/jbmr.2998	1.19	[1.03,1.37]	NA	NA	NA	NA	NA	NA	NA	NA	0.071	NA	NA	NA
PPM000353	PGS000121	PSS000214	PGP000056	Total fracture	Age, sex, prior fractureâ€‰or fall	NA	27649491	10.1002/jbmr.2998	1.18	[1.03,1.36]	NA	NA	NA	NA	NA	NA	NA	NA	0.07	NA	NA	NA
PPM000354	PGS000121	PSS000214	PGP000056	Total fracture	Age, sex, prior fractureâ€‰orâ€‰fall, femoral neck bone mineral density	NA	27649491	10.1002/jbmr.2998	1.13	[0.98,1.29]	NA	NA	NA	NA	NA	NA	NA	NA	0.064	NA	NA	NA
PPM000355	PGS000122	PSS000214	PGP000056	Total fracture	NA	NA	27649491	10.1002/jbmr.2998	1.26	[1.06,1.5]	NA	NA	NA	NA	NA	NA	NA	NA	0.079	NA	NA	NA
PPM000356	PGS000122	PSS000214	PGP000056	Total fracture	Age	NA	27649491	10.1002/jbmr.2998	1.26	[1.06,1.5]	NA	NA	NA	NA	NA	NA	NA	NA	0.079	NA	NA	NA
PPM000357	PGS000122	PSS000214	PGP000056	Total fracture	Age, sex, prior fractureâ€‰or fall	NA	27649491	10.1002/jbmr.2998	1.24	[1.04,1.47]	NA	NA	NA	NA	NA	NA	NA	NA	0.076	NA	NA	NA
PPM000358	PGS000122	PSS000214	PGP000056	Total fracture	Age, sex, prior fractureâ€‰orâ€‰fall, femoral neck bone mineral density	NA	27649491	10.1002/jbmr.2998	1.23	[1.02,1.46]	NA	NA	NA	NA	NA	NA	NA	NA	0.075	NA	NA	NA
PPM000359	PGS000121	PSS000213	PGP000056	Hip fracture	NA	NA	27649491	10.1002/jbmr.2998	1.23	[0.92,1.63]	NA	NA	NA	NA	NA	NA	NA	NA	0.075	NA	NA	NA
PPM000360	PGS000121	PSS000213	PGP000056	Hip fracture	Age	NA	27649491	10.1002/jbmr.2998	1.21	[0.91,1.59]	NA	NA	NA	NA	NA	NA	NA	NA	0.073	NA	NA	NA
PPM000361	PGS000121	PSS000213	PGP000056	Hip fracture	Age, sex, prior fractureâ€‰or fall	NA	27649491	10.1002/jbmr.2998	1.19	[0.91,1.57]	NA	NA	NA	NA	NA	NA	NA	NA	0.071	NA	NA	NA
PPM000362	PGS000121	PSS000213	PGP000056	Hip fracture	Age, sex, prior fractureâ€‰orâ€‰fall, femoral neck bone mineral density	NA	27649491	10.1002/jbmr.2998	1.03	[0.77,1.36]	NA	NA	NA	NA	NA	NA	NA	NA	0.053	NA	NA	NA
PPM000363	PGS000122	PSS000213	PGP000056	Hip fracture	NA	NA	27649491	10.1002/jbmr.2998	1.09	[0.77,1.54]	NA	NA	NA	NA	NA	NA	NA	NA	0.06	NA	NA	NA
PPM000364	PGS000122	PSS000213	PGP000056	Hip fracture	Age	NA	27649491	10.1002/jbmr.2998	1.11	[0.78,1.57]	NA	NA	NA	NA	NA	NA	NA	NA	0.062	NA	NA	NA
PPM000365	PGS000122	PSS000213	PGP000056	Hip fracture	Age, sex, prior fractureâ€‰or fall	NA	27649491	10.1002/jbmr.2998	1.06	[0.74,1.51]	NA	NA	NA	NA	NA	NA	NA	NA	0.056	NA	NA	NA
PPM000366	PGS000122	PSS000213	PGP000056	Hip fracture	Age, sex, prior fractureâ€‰orâ€‰fall, femoral neck bone mineral density	NA	27649491	10.1002/jbmr.2998	1.01	[0.65,1.35]	NA	NA	NA	NA	NA	NA	NA	NA	0.051	NA	NA	NA
PPM000367	PGS000121	PSS000215	PGP000056	Vertebral fracture	NA	NA	27649491	10.1002/jbmr.2998	1.28	[1.02,1.59]	NA	NA	NA	NA	NA	NA	NA	NA	0.081	NA	NA	NA
PPM000368	PGS000121	PSS000215	PGP000056	Vertebral fracture	Age	NA	27649491	10.1002/jbmr.2998	1.25	[1.02,1.56]	NA	NA	NA	NA	NA	NA	NA	NA	0.078	NA	NA	NA
PPM000369	PGS000121	PSS000215	PGP000056	Vertebral fracture	Age, sex, prior fractureâ€‰or fall	NA	27649491	10.1002/jbmr.2998	1.24	[1.0,1.54]	NA	NA	NA	NA	NA	NA	NA	NA	0.076	NA	NA	NA
PPM000370	PGS000121	PSS000215	PGP000056	Vertebral fracture	Age, sex, prior fractureâ€‰orâ€‰fall, femoral neck bone mineral density	NA	27649491	10.1002/jbmr.2998	1.14	[0.92,1.42]	NA	NA	NA	NA	NA	NA	NA	NA	0.065	NA	NA	NA
PPM000371	PGS000122	PSS000215	PGP000056	Vertebral fracture	NA	NA	27649491	10.1002/jbmr.2998	1.39	[1.06,1.82]	NA	NA	NA	NA	NA	NA	NA	NA	0.094	NA	NA	NA
PPM000372	PGS000122	PSS000215	PGP000056	Vertebral fracture	Age	NA	27649491	10.1002/jbmr.2998	1.36	[1.04,1.78]	NA	NA	NA	NA	NA	NA	NA	NA	0.091	NA	NA	NA
PPM000373	PGS000122	PSS000215	PGP000056	Vertebral fracture	Age, sex, prior fractureâ€‰or fall	NA	27649491	10.1002/jbmr.2998	1.35	[1.03,1.78]	NA	NA	NA	NA	NA	NA	NA	NA	0.089	NA	NA	NA
PPM000374	PGS000122	PSS000215	PGP000056	Vertebral fracture	Age, sex, prior fractureâ€‰orâ€‰fall, femoral neck bone mineral density	NA	27649491	10.1002/jbmr.2998	1.28	[0.97,1.68]	NA	NA	NA	NA	NA	NA	NA	NA	0.081	NA	NA	NA
PPM000375	PGS000121	PSS000216	PGP000056	Wrist fracture	NA	NA	27649491	10.1002/jbmr.2998	1.51	[1.08,2.1]	NA	NA	NA	NA	NA	NA	NA	NA	0.109	NA	NA	NA
PPM000376	PGS000121	PSS000216	PGP000056	Wrist fracture	Age	NA	27649491	10.1002/jbmr.2998	1.48	[1.07,2.06]	NA	NA	NA	NA	NA	NA	NA	NA	0.105	NA	NA	NA
PPM000377	PGS000121	PSS000216	PGP000056	Wrist fracture	Age, sex, prior fractureâ€‰or fall	NA	27649491	10.1002/jbmr.2998	1.5	[1.08,2.09]	NA	NA	NA	NA	NA	NA	NA	NA	0.108	NA	NA	NA
PPM000378	PGS000121	PSS000216	PGP000056	Wrist fracture	Age, sex, prior fractureâ€‰orâ€‰fall, femoral neck bone mineral density	NA	27649491	10.1002/jbmr.2998	1.41	[1.01,1.96]	NA	NA	NA	NA	NA	NA	NA	NA	0.097	NA	NA	NA
PPM000379	PGS000122	PSS000216	PGP000056	Wrist fracture	NA	NA	27649491	10.1002/jbmr.2998	1.65	[1.09,2.48]	NA	NA	NA	NA	NA	NA	NA	NA	0.126	NA	NA	NA
PPM000380	PGS000122	PSS000216	PGP000056	Wrist fracture	Age	NA	27649491	10.1002/jbmr.2998	1.62	[1.08,2.43]	NA	NA	NA	NA	NA	NA	NA	NA	0.123	NA	NA	NA
PPM000381	PGS000122	PSS000216	PGP000056	Wrist fracture	Age, sex, prior fractureâ€‰or fall	NA	27649491	10.1002/jbmr.2998	1.6	[1.06,2.4]	NA	NA	NA	NA	NA	NA	NA	NA	0.12	NA	NA	NA
PPM000382	PGS000122	PSS000216	PGP000056	Wrist fracture	Age, sex, prior fractureâ€‰orâ€‰fall, femoral neck bone mineral density	NA	27649491	10.1002/jbmr.2998	1.53	[1.01,2.31]	NA	NA	NA	NA	NA	NA	NA	NA	0.111	NA	NA	NA
PPM000383	PGS000013	PSS000219	PGP000057	Coronary artery disease (personal history)	age, sex	NA	31771638	10.1186/s13073-019-0682-2	NA	NA	1.589	[1.32,1.92]	NA	0.86	NA	NA	NA	NA	NA	0.119	0.453	NA
PPM000384	PGS000007	PSS000218	PGP000057	Breast Cancer (personal history)	age at menarche	NA	31771638	10.1186/s13073-019-0682-2	NA	NA	1.56	[1.45,1.68]	NA	NA	NA	NA	NA	NA	NA	0.115	NA	NA
PPM000385	PGS000016	PSS000217	PGP000057	Atrial Fibrillation (personal history)	age, sex	NA	31771638	10.1186/s13073-019-0682-2	NA	NA	1.277	[1.12,1.46]	NA	0.78	NA	NA	NA	NA	NA	0.081	0.29	NA
PPM000386	PGS000007	PSS000218	PGP000057	Breast Cancer (personal history)	age, sex	NA	31771638	10.1186/s13073-019-0682-2	NA	NA	NA	NA	NA	0.78	NA	NA	NA	NA	NA	NA	0.29	NA
PPM000387	PGS000013	PSS000219	PGP000057	Coronary artery disease (personal history)	NA	NA	31771638	10.1186/s13073-019-0682-2	NA	NA	NA	NA	NA	0.6	NA	NA	NA	NA	NA	NA	0.099	NA
PPM000388	PGS000007	PSS000218	PGP000057	Breast Cancer (personal history)	NA	NA	31771638	10.1186/s13073-019-0682-2	NA	NA	NA	NA	NA	0.63	NA	NA	NA	NA	NA	NA	0.12	NA
PPM000389	PGS000016	PSS000217	PGP000057	Atrial Fibrillation (personal history)	NA	NA	31771638	10.1186/s13073-019-0682-2	NA	NA	NA	NA	NA	0.57	NA	NA	NA	NA	NA	NA	0.081	NA
PPM000390	PGS000067	PSS000220	PGP000058	Age of aggressive prostate cancer onset	NA	Association between PHS and age-at-onset p-value < 10e-16. Only SNPs directly genotyped on the OncoArray genotyping array were considered. 46 of the score's 54 SNPs were used: 24 directly genotyped, and 22 with acceptable proxies (r2>0.94).	NA	10.1101/19012237	NA	NA	NA	NA	NA	NA	NA	NA	NA	Hazard Ratio (HR; top 20% vs. rest) = 5.9 [5.5,6.3]	NA	NA	NA	NA
PPM000391	PGS000067	PSS000223	PGP000058	Age of aggressive prostate cancer onset	NA	Association between PHS and age-at-onset p-value < 10e-16. Only SNPs directly genotyped on the OncoArray genotyping array were considered. 46 of the score's 54 SNPs were used: 24 directly genotyped, and 22 with acceptable proxies (r2>0.94).	NA	10.1101/19012237	NA	NA	NA	NA	NA	NA	NA	NA	NA	Hazard Ratio (HR; top 20% vs. rest) = 5.6 [5.2,6.0]	NA	NA	NA	NA
PPM000392	PGS000067	PSS000222	PGP000058	Age of aggressive prostate cancer onset	NA	Association between PHS and age-at-onset p-value < 10e-16. Only SNPs directly genotyped on the OncoArray genotyping array were considered. 46 of the score's 54 SNPs were used: 24 directly genotyped, and 22 with acceptable proxies (r2>0.94).	NA	10.1101/19012237	NA	NA	NA	NA	NA	NA	NA	NA	NA	Hazard Ratio (HR; top 20% vs. rest) = 5.2 [4.8,5.6]	NA	NA	NA	NA
PPM000393	PGS000067	PSS000221	PGP000058	Age of aggressive prostate cancer onset	NA	Association between PHS and age-at-onset p-value < 10e-16. Only SNPs directly genotyped on the OncoArray genotyping array were considered. 46 of the score's 54 SNPs were used: 24 directly genotyped, and 22 with acceptable proxies (r2>0.94).	NA	10.1101/19012237	NA	NA	NA	NA	NA	NA	NA	NA	NA	Hazard Ratio (HR; top 20% vs. rest) = 2.4 [2.3,2.6]	NA	NA	NA	NA
PPM000394	PGS000067	PSS000224	PGP000058	Age of prostate cancer death	NA	Association between PHS and age-at-onset p-value < 10e-16. Only SNPs directly genotyped on the OncoArray genotyping array were considered. 46 of the score's 54 SNPs were used: 24 directly genotyped, and 22 with acceptable proxies (r2>0.94).	NA	10.1101/19012237	NA	NA	NA	NA	NA	NA	NA	NA	NA	Hazard Ratio (HR; top 20% vs. rest) = 5.7 [4.6,7.0]	NA	NA	NA	NA
PPM000395	PGS000123	PSS000225	PGP000059	Parkinson disease	age at last assessment,â€‰sex,â€‰2 PCs of ancestry	NA	29141588	10.1186/s12883-017-0978-z	NA	NA	NA	NA	5.84 [3.1,8.59]	NA	NA	NA	NA	Association (p-value) = 3.45e-05	NA	NA	NA	NA
PPM000396	PGS000123	PSS000225	PGP000059	Age at Onset (Survival)	age at last assessment,â€‰sex,â€‰2 PCs of ancestry	Cox regression	29141588	10.1186/s12883-017-0978-z	NA	NA	NA	NA	16.62 [9.63,23.61]	NA	NA	NA	NA	Association (p-value) = 3.19e-06	NA	NA	NA	NA
PPM000397	PGS000123	PSS000226	PGP000059	Parkinson disease	age at last assessment,â€‰sex,â€‰2 PCs of ancestry	NA	29141588	10.1186/s12883-017-0978-z	NA	NA	NA	NA	4.85 [2.32,7.39]	NA	NA	NA	NA	Association (p-value) = 0.000182	NA	NA	NA	NA
PPM000398	PGS000123	PSS000226	PGP000059	Age at Onset (Survival)	age at last assessment,â€‰sex,â€‰2 PCs of ancestry	Cox regression	29141588	10.1186/s12883-017-0978-z	NA	NA	NA	NA	9.3 [3.59,15.0]	NA	NA	NA	NA	Association (p-value) = 0.00141	NA	NA	NA	NA
PPM000399	PGS000013	PSS000230	PGP000060	Early-onset mycardial infarction (age â‰¤55 years)	4 genetic PCs	NA	30586733	10.1161/circulationaha.118.035658	NA	NA	2.06	[1.89,2.25]	NA	NA	NA	NA	NA	Odds Ratio (OR; top 5% vs. rest) = 5.09 [3.82,6.78]	NA	0.178	NA	NA
PPM000400	PGS000013	PSS000228	PGP000060	Early-onset mycardial infarction (age â‰¤55 years)	4 genetic PCs	NA	30586733	10.1161/circulationaha.118.035658	NA	NA	1.46	[1.28,1.66]	NA	NA	NA	NA	NA	Odds Ratio (OR; top 5% vs. rest) = 2.02 [1.29,3.16]	NA	0.103	NA	NA
PPM000401	PGS000013	PSS000229	PGP000060	Early-onset mycardial infarction (age â‰¤55 years)	4 genetic PCs	NA	30586733	10.1161/circulationaha.118.035658	NA	NA	1.56	[1.29,1.88]	NA	NA	NA	NA	NA	Odds Ratio (OR; top 5% vs. rest) = 3.38 [2.03,5.64]	NA	0.115	NA	NA
PPM000402	PGS000013	PSS000227	PGP000060	Early-onset mycardial infarction (age â‰¤55 years)	4 genetic PCs	NA	30586733	10.1161/circulationaha.118.035658	NA	NA	2.16	[1.35,1.59]	NA	NA	NA	NA	NA	Odds Ratio (OR; top 5% vs. rest) = 3.33 [0.82,13.51]	NA	0.191	NA	NA
PPM000403	PGS000124	PSS000231	PGP000061	Advanced glaucoma	sex, first 4 genetic PCs	NA	30054594	10.1038/s41588-018-0176-y	NA	NA	NA	NA	NA	0.65	[0.63,0.66]	NA	NA	NA	NA	NA	0.136	NA
PPM000404	PGS000125	PSS000232	PGP000062	Type 2 Diabetes	center, age, sex, 5 PCs of ancestry	Covariance matrices corresponding to genetic relatedness (kinship), household, and census block group were included as random effects in the mixed model analysis	28254843	10.2337/db16-1150	NA	NA	NA	NA	NA	NA	NA	NA	NA	OR (Odds Ratio, per risk allele) = 1.07 [1.06,1.08]	NA	NA	NA	NA
PPM000405	PGS000126	PSS000233	PGP000063	Prevalent gout cases	NA	NA	31578528	10.1038/s41588-019-0504-x	NA	NA	NA	NA	NA	0.67	NA	NA	NA	NA	NA	NA	0.153	NA
PPM000406	PGS000126	PSS000233	PGP000063	Prevalent gout cases	age, sex	NA	31578528	10.1038/s41588-019-0504-x	NA	NA	NA	NA	NA	0.84	NA	NA	NA	NA	NA	NA	0.406	NA
PPM000407	PGS000127	PSS000236	PGP000064	Incident type 2 diabetes	age, sex	NA	28898252	10.1371/journal.pmed.1002383	NA	NA	1	[0.99,1.01]	NA	NA	NA	NA	NA	NA	NA	0.05	NA	NA
PPM000408	PGS000128	PSS000234	PGP000064	Incident type 2 diabetes	age, sex	NA	28898252	10.1371/journal.pmed.1002383	NA	NA	0.98	[0.96,1.0]	NA	NA	NA	NA	NA	NA	NA	0.048	NA	NA
PPM000409	PGS000129	PSS000235	PGP000064	Incident type 2 diabetes	age, sex	NA	28898252	10.1371/journal.pmed.1002383	NA	NA	1.02	[0.99,1.05]	NA	NA	NA	NA	NA	NA	NA	0.052	NA	NA
PPM000410	PGS000130	PSS000236	PGP000064	Incident type 2 diabetes	age, sex	NA	28898252	10.1371/journal.pmed.1002383	NA	NA	1.05	[1.04,1.06]	NA	NA	NA	NA	NA	NA	NA	0.055	NA	NA
PPM000411	PGS000131	PSS000234	PGP000064	Incident type 2 diabetes	age, sex	NA	28898252	10.1371/journal.pmed.1002383	NA	NA	1	[0.95,1.05]	NA	NA	NA	NA	NA	NA	NA	0.05	NA	NA
PPM000412	PGS000132	PSS000235	PGP000064	Incident type 2 diabetes	age, sex	NA	28898252	10.1371/journal.pmed.1002383	NA	NA	1.05	[1.02,1.07]	NA	NA	NA	NA	NA	NA	NA	0.055	NA	NA
PPM000413	PGS000133	PSS000237	PGP000065	Schizophrenia	age, sex, 10 PCs of ancestry, genotyping platform, genotyping batch	*SNP weights were adjusted for use in this cohort	31416338	10.1176/appi.ajp.2019.18091085	NA	NA	1.691	NA	NA	0.6	[0.55,0.66]	NA	NA	NA	NA	0.131	0.099	NA
PPM000414	PGS000134	PSS000239	PGP000065	Schizophrenia	age, sex, 10 PCs of ancestry, genotyping platform, genotyping batch	*SNP weights were adjusted for use in this cohort	31416338	10.1176/appi.ajp.2019.18091085	NA	NA	1.483	NA	NA	0.6	[0.56,0.64]	NA	NA	NA	NA	0.106	0.099	NA
PPM000415	PGS000135	PSS000241	PGP000065	Schizophrenia	age, sex, 10 PCs of ancestry, genotyping platform, genotyping batch	*SNP weights were adjusted for use in this cohort	31416338	10.1176/appi.ajp.2019.18091085	NA	NA	NA	NA	NA	0.74	[0.67,0.81]	NA	NA	NA	NA	NA	0.231	NA
PPM000416	PGS000136	PSS000243	PGP000065	Schizophrenia	age, sex, 10 PCs of ancestry, genotyping platform, genotyping batch	*SNP weights were adjusted for use in this cohort	31416338	10.1176/appi.ajp.2019.18091085	NA	NA	1.7	NA	NA	0.64	[0.6,0.69]	NA	NA	NA	NA	0.133	0.128	NA
PPM000417	PGS000133	PSS000238	PGP000065	Psychosis	age, sex, 10 PCs of ancestry, genotyping platform, genotyping batch	*SNP weights were adjusted for use in this cohort	31416338	10.1176/appi.ajp.2019.18091085	NA	NA	1.3755	NA	NA	NA	NA	NA	NA	NA	NA	0.092	NA	NA
PPM000418	PGS000134	PSS000240	PGP000065	Psychosis	age, sex, 10 PCs of ancestry, genotyping platform, genotyping batch	*SNP weights were adjusted for use in this cohort	31416338	10.1176/appi.ajp.2019.18091085	NA	NA	1.2224	NA	NA	NA	NA	NA	NA	NA	NA	0.074	NA	NA
PPM000420	PGS000136	PSS000244	PGP000065	Psychosis	age, sex, 10 PCs of ancestry, genotyping platform, genotyping batch	*SNP weights were adjusted for use in this cohort	31416338	10.1176/appi.ajp.2019.18091085	NA	NA	1.4768	NA	NA	NA	NA	NA	NA	NA	NA	0.105	NA	NA
PPM000421	PGS000137	PSS000245	PGP000066	Primary open-angle glaucoma (POAG)	NA	NA	31959993	10.1038/s41588-019-0556-y	NA	NA	NA	NA	NA	0.71	[0.66,0.77]	NA	NA	NA	NA	NA	0.194	NA
PPM000422	PGS000137	PSS000245	PGP000066	Primary open-angle glaucoma (POAG)	age, sex, self-reported family history	NA	31959993	10.1038/s41588-019-0556-y	NA	NA	NA	NA	NA	0.8	NA	NA	NA	NA	NA	NA	0.325	NA
PPM000423	PGS000137	PSS000248	PGP000066	Glaucoma	NA	Model 1	31959993	10.1038/s41588-019-0556-y	NA	NA	NA	NA	NA	0.66	[0.64,0.68]	NA	NA	NA	NA	NA	0.144	NA
PPM000424	PGS000137	PSS000248	PGP000066	Glaucoma	age, sex	Model 3	31959993	10.1038/s41588-019-0556-y	NA	NA	NA	NA	NA	0.75	[0.73,0.76]	NA	NA	NA	NA	NA	0.245	NA
PPM000425	PGS000137	PSS000249	PGP000066	Glaucoma	NA	Model 1	31959993	10.1038/s41588-019-0556-y	NA	NA	NA	NA	NA	0.64	[0.59,0.68]	NA	NA	NA	NA	NA	0.128	NA
PPM000426	PGS000137	PSS000249	PGP000066	Glaucoma	age, sex	Model 3	31959993	10.1038/s41588-019-0556-y	NA	NA	NA	NA	NA	0.76	[0.73,0.79]	NA	NA	NA	NA	NA	0.259	NA
PPM000427	PGS000137	PSS000246	PGP000066	Glaucoma in MYOC p.Gln368Ter carriers	sex, PCs 1-6	NA	31959993	10.1038/s41588-019-0556-y	NA	NA	NA	NA	NA	NA	NA	NA	NA	HR (Hazard Ratio; highest vs. lowest tertile of PRS) = 3.4 [1.7,6.6]	NA	NA	NA	NA
PPM000428	PGS000137	PSS000247	PGP000066	Primary open-angle glaucoma (POAG)	NA	Model 1	31959993	10.1038/s41588-019-0556-y	NA	NA	NA	NA	NA	0.67	[0.63,0.72]	NA	NA	NA	NA	NA	0.153	NA
PPM000429	PGS000137	PSS000247	PGP000066	Primary open-angle glaucoma (POAG)	age, sex	Model 3	31959993	10.1038/s41588-019-0556-y	NA	NA	NA	NA	NA	0.76	[0.72,0.81]	NA	NA	NA	NA	NA	0.259	NA
PPM000430	PGS000138	PSS000250	PGP000068	Major Depressive Disorder status	Cohort	NA	32231276	10.1038/s41588-020-0594-5	NA	NA	NA	NA	NA	0.561103	NA	NA	NA	RÂ² = 0.018171054	NA	NA	0.077	NA
PPM000431	PGS000139	PSS000250	PGP000068	Major Depressive Disorder status	Cohort	NA	32231276	10.1038/s41588-020-0594-5	NA	NA	NA	NA	NA	0.548741	NA	NA	NA	RÂ² = 0.01097163	NA	NA	0.071	NA
PPM000432	PGS000140	PSS000250	PGP000068	Major Depressive Disorder status	Cohort	NA	32231276	10.1038/s41588-020-0594-5	NA	NA	NA	NA	NA	0.53193	NA	NA	NA	RÂ² = 0.004810792	NA	NA	0.063	NA
PPM000433	PGS000141	PSS000250	PGP000068	Major Depressive Disorder status	Cohort	NA	32231276	10.1038/s41588-020-0594-5	NA	NA	NA	NA	NA	0.529879	NA	NA	NA	RÂ² = 0.004380311	NA	NA	0.062	NA
PPM000434	PGS000142	PSS000250	PGP000068	Major Depressive Disorder status	Cohort	NA	32231276	10.1038/s41588-020-0594-5	NA	NA	NA	NA	NA	0.533302	NA	NA	NA	RÂ² = 0.004918643	NA	NA	0.063	NA
PPM000435	PGS000143	PSS000250	PGP000068	Major Depressive Disorder status	Cohort	NA	32231276	10.1038/s41588-020-0594-5	NA	NA	NA	NA	NA	0.534406	NA	NA	NA	RÂ² = 0.004712141	NA	NA	0.064	NA
PPM000436	PGS000144	PSS000250	PGP000068	Major Depressive Disorder status	Cohort	NA	32231276	10.1038/s41588-020-0594-5	NA	NA	NA	NA	NA	0.516407	NA	NA	NA	RÂ² = 0.001171257	NA	NA	0.056	NA
PPM000437	PGS000145	PSS000250	PGP000068	Major Depressive Disorder status	Cohort	NA	32231276	10.1038/s41588-020-0594-5	NA	NA	NA	NA	NA	0.525101	NA	NA	NA	RÂ² = 0.003198656	NA	NA	0.06	NA
PPM000438	PGS000146	PSS000254	PGP000069	Proximal colon cancer	Study, age, endoscopy, family history	NA	25683114	10.1053/j.gastro.2015.02.010	NA	NA	1.07	[1.04,1.1]	NA	NA	NA	NA	NA	NA	NA	0.057	NA	NA
PPM000439	PGS000146	PSS000252	PGP000069	Distal colon cancer	Study, age, endoscopy, family history	NA	25683114	10.1053/j.gastro.2015.02.010	NA	NA	1.08	[1.06,1.11]	NA	NA	NA	NA	NA	NA	NA	0.058	NA	NA
PPM000440	PGS000146	PSS000256	PGP000069	Rectal cancer	Study, age, endoscopy, family history	NA	25683114	10.1053/j.gastro.2015.02.010	NA	NA	1.06	[1.03,1.09]	NA	NA	NA	NA	NA	NA	NA	0.056	NA	NA
PPM000441	PGS000146	PSS000253	PGP000069	Proximal colon cancer	Study, age, endoscopy, family history	NA	25683114	10.1053/j.gastro.2015.02.010	NA	NA	1.06	[1.03,1.08]	NA	NA	NA	NA	NA	NA	NA	0.056	NA	NA
PPM000442	PGS000146	PSS000251	PGP000069	Distal colon cancer	Study, age, endoscopy, family history	NA	25683114	10.1053/j.gastro.2015.02.010	NA	NA	1.08	[1.05,1.1]	NA	NA	NA	NA	NA	NA	NA	0.058	NA	NA
PPM000443	PGS000146	PSS000255	PGP000069	Rectal cancer	Study, age, endoscopy, family history	NA	25683114	10.1053/j.gastro.2015.02.010	NA	NA	1.12	[1.08,1.15]	NA	NA	NA	NA	NA	NA	NA	0.063	NA	NA
PPM000444	PGS000146	PSS000258	PGP000069	Colorectal cancer	Age, endoscopy, family history	NA	25683114	10.1053/j.gastro.2015.02.010	NA	NA	NA	NA	NA	0.59	[0.54,0.64]	NA	NA	NA	NA	NA	0.093	NA
PPM000445	PGS000146	PSS000257	PGP000069	Colorectal cancer	Age, endoscopy, family history	NA	25683114	10.1053/j.gastro.2015.02.010	NA	NA	NA	NA	NA	0.56	[0.51,0.61]	NA	NA	NA	NA	NA	0.076	NA
PPM000446	PGS000147	PSS000259	PGP000070	Colon cancer	environmental risk factors ( alcohol consumption, obesity, physical activity, red meat and vegetable consumption, nonsteroidal anti-inflammatory drug use), family history	NA	28233817	10.1038/srep43263	NA	NA	NA	NA	NA	NA	NA	NA	NA	Odds Ratio (OR; per allele) = 1.06 [1.03,1.09]	NA	NA	NA	NA
PPM000447	PGS000147	PSS000259	PGP000070	Rectal cancer	environmental risk factors ( alcohol consumption, obesity, physical activity, red meat and vegetable consumption, nonsteroidal anti-inflammatory drug use), family history	NA	28233817	10.1038/srep43263	NA	NA	NA	NA	NA	NA	NA	NA	NA	Odds Ratio (OR; per allele) = 1.1 [1.06,1.15]	NA	NA	NA	NA
PPM000448	PGS000147	PSS000259	PGP000070	Colorectal cancer	environmental risk factors ( alcohol consumption, obesity, physical activity, red meat and vegetable consumption, nonsteroidal anti-inflammatory drug use), family history	NA	28233817	10.1038/srep43263	NA	NA	NA	NA	NA	0.63	[0.6,0.66]	NA	NA	Odds Ratio (OR; per allele) = 1.07 [1.04,1.1]	NA	NA	0.12	NA
PPM000449	PGS000147	PSS000259	PGP000070	Colorectal cancer	NA	NA	28233817	10.1038/srep43263	NA	NA	NA	NA	NA	0.56	[0.54,0.58]	NA	NA	NA	NA	NA	0.076	NA
PPM000450	PGS000148	PSS000261	PGP000071	Colorectal cancer	age, family history, study, endoscopy history	Risk prediction using Model III (Family History & G-score)	29458155	10.1053/j.gastro.2018.02.021	NA	NA	NA	NA	NA	0.59	[0.58,0.6]	NA	NA	NA	NA	NA	0.093	NA
PPM000451	PGS000148	PSS000261	PGP000071	Colorectal cancer	age, family history, study, endoscopy history, E-score (height, body mass index, education, history of type 2 diabetes mellitus, smoking status, alcohol consumption, regular aspirin use, regular NSAIDs use, smoking pack-years, dietary factors, total-energy, physical activity)	Risk prediction using Model IV (Family history & E-score & G-score)	29458155	10.1053/j.gastro.2018.02.021	NA	NA	NA	NA	NA	0.63	[0.62,0.64]	NA	NA	NA	NA	NA	0.12	NA
PPM000452	PGS000148	PSS000260	PGP000071	Colorectal cancer	age, family history, study, endoscopy history	Risk prediction using Model III (Family History & G-score)	29458155	10.1053/j.gastro.2018.02.021	NA	NA	NA	NA	NA	0.59	[0.58,0.6]	NA	NA	NA	NA	NA	0.093	NA
PPM000453	PGS000148	PSS000260	PGP000071	Colorectal cancer	age, family history, study, endoscopy history, E-score (height, body mass index, education, history of type 2 diabetes mellitus, smoking status, alcohol consumption, regular aspirin use, regular NSAIDs use, regular use of post-menopausal hormones, smoking pack-years, dietary factors, total-energy, physical activity)	Risk prediction using Model IV (Family history & E-score & G-score)	29458155	10.1053/j.gastro.2018.02.021	NA	NA	NA	NA	NA	0.62	[0.61,0.63]	NA	NA	NA	NA	NA	0.113	NA
PPM000454	PGS000149	PSS000262	PGP000072	Incident colorectal cancer	NA	NA	30323197	10.1038/s41416-018-0282-8	NA	NA	NA	NA	NA	NA	NA	0.56	[0.55,0.58]	NA	NA	NA	NA	0.076
PPM000455	PGS000149	PSS000262	PGP000072	Incident colorectal cancer in individuals with a family history	NA	NA	30323197	10.1038/s41416-018-0282-8	NA	NA	NA	NA	NA	NA	NA	0.57	[0.55,0.58]	NA	NA	NA	NA	0.081
PPM000456	PGS000149	PSS000262	PGP000072	Incident colorectal cancer in individuals without a family history	NA	NA	30323197	10.1038/s41416-018-0282-8	NA	NA	NA	NA	NA	NA	NA	0.55	[0.52,0.59]	NA	NA	NA	NA	0.071
PPM000457	PGS000149	PSS000262	PGP000072	Incident colorectal cancer	Taylor et al. model (age-specific rates of CRC with estimated relative risks for different degrees of CRC family history)	Fully recalibrated model	30323197	10.1038/s41416-018-0282-8	NA	NA	NA	NA	NA	NA	NA	0.68	[0.67,0.7]	NA	NA	NA	NA	0.163
PPM000458	PGS000149	PSS000262	PGP000072	Incident colorectal cancer in individuals with a family history	Taylor et al. model (age-specific rates of CRC with estimated relative risks for different degrees of CRC family history)	Fully recalibrated model	30323197	10.1038/s41416-018-0282-8	NA	NA	NA	NA	NA	NA	NA	0.69	[0.67,0.7]	NA	NA	NA	NA	0.173
PPM000459	PGS000149	PSS000262	PGP000072	Incident colorectal cancer in individuals without a family history	Taylor et al. model (age-specific rates of CRC with estimated relative risks for different degrees of CRC family history)	Fully recalibrated model	30323197	10.1038/s41416-018-0282-8	NA	NA	NA	NA	NA	NA	NA	0.66	[0.62,0.69]	NA	NA	NA	NA	0.144
PPM000460	PGS000149	PSS000263	PGP000072	Incident colorectal cancer	NA	NA	30323197	10.1038/s41416-018-0282-8	NA	NA	NA	NA	NA	NA	NA	0.57	[0.55,0.58]	NA	NA	NA	NA	0.081
PPM000461	PGS000149	PSS000263	PGP000072	Incident colorectal cancer in individuals with a family history	NA	NA	30323197	10.1038/s41416-018-0282-8	NA	NA	NA	NA	NA	NA	NA	0.56	[0.55,0.58]	NA	NA	NA	NA	0.076
PPM000462	PGS000149	PSS000263	PGP000072	Incident colorectal cancer in individuals without a family history	NA	NA	30323197	10.1038/s41416-018-0282-8	NA	NA	NA	NA	NA	NA	NA	0.57	[0.53,0.6]	NA	NA	NA	NA	0.081
PPM000463	PGS000149	PSS000263	PGP000072	Incident colorectal cancer	Wells et al. model (age, diabetes, multi-vitamin usage, family history of colon cancer, years of education, body mass index, alcohol intake, physical activity, non-steroidal anti-inflammatory drug usage, red meat intake, smoking and oestrogen use [women only])	Fully recalibrated model	30323197	10.1038/s41416-018-0282-8	NA	NA	NA	NA	NA	NA	NA	0.68	[0.67,0.7]	NA	NA	NA	NA	0.163
PPM000464	PGS000149	PSS000263	PGP000072	Incident colorectal cancer in individuals with a family history	Wells et al. model (age, diabetes, multi-vitamin usage, family history of colon cancer, years of education, body mass index, alcohol intake, physical activity, non-steroidal anti-inflammatory drug usage, red meat intake, smoking and oestrogen use [women only])	Fully recalibrated model	30323197	10.1038/s41416-018-0282-8	NA	NA	NA	NA	NA	NA	NA	0.68	[0.67,0.7]	NA	NA	NA	NA	0.163
PPM000465	PGS000149	PSS000263	PGP000072	Incident colorectal cancer in individuals without a family history	Wells et al. model (age, diabetes, multi-vitamin usage, family history of colon cancer, years of education, body mass index, alcohol intake, physical activity, non-steroidal anti-inflammatory drug usage, red meat intake, smoking and oestrogen use [women only])	Fully recalibrated model	30323197	10.1038/s41416-018-0282-8	NA	NA	NA	NA	NA	NA	NA	0.67	[0.63,0.71]	NA	NA	NA	NA	0.153
PPM000466	PGS000150	PSS000268	PGP000073	non-advanced adenoma (colorectal)	sex, age	NA	29574091	10.1053/j.gastro.2018.03.030	NA	NA	NA	NA	NA	NA	NA	0.584	NA	Odds Ratio (OR; highest vs. lowest tertile of GRS) = 1.04 [0.7,1.55]	NA	NA	NA	0.089
PPM000467	PGS000150	PSS000268	PGP000073	non-advanced adenoma (colorectal)	sex, age, previous colonoscopy, physical activity	NA	29574091	10.1053/j.gastro.2018.03.030	NA	NA	NA	NA	NA	NA	NA	0.596	NA	Odds Ratio (OR; highest vs. lowest tertile of GRS) = 1.05 [0.7,1.55]	NA	NA	NA	0.097
PPM000468	PGS000150	PSS000269	PGP000073	advanced neoplasm (colorectal cancer)	sex, age	NA	29574091	10.1053/j.gastro.2018.03.030	NA	NA	NA	NA	NA	NA	NA	0.599	NA	Odds Ratio (OR; highest vs. lowest tertile of GRS) = 2.64 [1.77,3.92]	NA	NA	NA	0.098
PPM000469	PGS000150	PSS000269	PGP000073	advanced neoplasm (colorectal cancer)	sex, age, previous colonoscopy, physical activity	NA	29574091	10.1053/j.gastro.2018.03.030	NA	NA	NA	NA	NA	NA	NA	0.615	NA	Odds Ratio (OR; highest vs. lowest tertile of GRS) = 2.74 [1.84,4.09]	NA	NA	NA	0.109
PPM000470	PGS000151	PSS000271	PGP000074	Colorectal cancer	NA	NA	29908285	10.1016/j.gene.2018.06.035	NA	NA	NA	NA	NA	0.6	[0.579,0.622]	NA	NA	NA	NA	NA	0.099	NA
PPM000471	PGS000151	PSS000271	PGP000074	Colorectal cancer	smoking status	NA	29908285	10.1016/j.gene.2018.06.035	NA	NA	NA	NA	NA	0.607	[0.581,0.633]	NA	NA	NA	NA	NA	0.104	NA
PPM000472	PGS000152	PSS000272	PGP000075	Bladder cancer	NA	NA	30968590	10.1002/cam4.2143	NA	NA	NA	NA	NA	NA	NA	NA	NA	Mean realative risk = 1.04 [1.0,1.08], Wilcoxon test (case vs. control) p-value = 0.00377	NA	NA	NA	NA
PPM000473	PGS000153	PSS000273	PGP000075	Breast cancer	NA	NA	30968590	10.1002/cam4.2143	NA	NA	NA	NA	NA	NA	NA	NA	NA	Mean realative risk = 1.15 [1.11,1.2], Wilcoxon test (case vs. control) p-value = 1.48e-14	NA	NA	NA	NA
PPM000474	PGS000154	PSS000274	PGP000075	Colorectal cancer	NA	NA	30968590	10.1002/cam4.2143	NA	NA	NA	NA	NA	NA	NA	NA	NA	Mean realative risk = 1.08 [1.04,1.12], Wilcoxon test (case vs. control) p-value = 8.29e-06	NA	NA	NA	NA
PPM000475	PGS000155	PSS000275	PGP000075	Glioma	NA	NA	30968590	10.1002/cam4.2143	NA	NA	NA	NA	NA	NA	NA	NA	NA	Mean realative risk = 1.22 [1.18,1.26], Wilcoxon test (case vs. control) p-value = 1.39e-37	NA	NA	NA	NA
PPM000476	PGS000156	PSS000276	PGP000075	Lung cancer	NA	NA	30968590	10.1002/cam4.2143	NA	NA	NA	NA	NA	NA	NA	NA	NA	Mean realative risk = 1.01 [0.99,1.02], Wilcoxon test (case vs. control) p-value = 0.0116	NA	NA	NA	NA
PPM000477	PGS000157	PSS000277	PGP000075	Melanoma	NA	NA	30968590	10.1002/cam4.2143	NA	NA	NA	NA	NA	NA	NA	NA	NA	Mean realative risk = 1.2 [1.14,1.26], Wilcoxon test (case vs. control) p-value = 5.99e-11	NA	NA	NA	NA
PPM000478	PGS000158	PSS000278	PGP000075	Ovarian cancer	NA	NA	30968590	10.1002/cam4.2143	NA	NA	NA	NA	NA	NA	NA	NA	NA	Mean realative risk = 1.12 [1.08,1.16], Wilcoxon test (case vs. control) p-value = 0.000145	NA	NA	NA	NA
PPM000479	PGS000159	PSS000279	PGP000075	Pancreatic cancer	NA	NA	30968590	10.1002/cam4.2143	NA	NA	NA	NA	NA	NA	NA	NA	NA	Mean realative risk = 1.13 [1.07,1.18], Wilcoxon test (case vs. control) p-value = 0.000145	NA	NA	NA	NA
PPM000480	PGS000160	PSS000280	PGP000075	Prostate cancer	NA	NA	30968590	10.1002/cam4.2143	NA	NA	NA	NA	NA	NA	NA	NA	NA	Mean realative risk = 1.3 [1.21,1.38], Wilcoxon test (case vs. control) p-value = 2.07e-18	NA	NA	NA	NA
PPM000481	PGS000161	PSS000281	PGP000075	Renal cancer	NA	NA	30968590	10.1002/cam4.2143	NA	NA	NA	NA	NA	NA	NA	NA	NA	Mean realative risk = 1.09 [1.06,1.12], Wilcoxon test (case vs. control) p-value = 8.66e-10	NA	NA	NA	NA
PPM000482	PGS000162	PSS000282	PGP000075	Thyroid cancer	NA	NA	30968590	10.1002/cam4.2143	NA	NA	NA	NA	NA	NA	NA	NA	NA	Mean realative risk = 1.09 [1.04,1.15], Wilcoxon test (case vs. control) p-value = 3.64e-05	NA	NA	NA	NA
PPM000483	PGS000152	PSS000272	PGP000075	Bladder cancer	NA	NA	30968590	10.1002/cam4.2143	NA	NA	NA	NA	NA	NA	NA	NA	NA	Odds Ratio (OR; high vs. average risk groups) = 1.58 [1.1,2.25]	NA	NA	NA	NA
PPM000484	PGS000153	PSS000273	PGP000075	Breast cancer	NA	NA	30968590	10.1002/cam4.2143	NA	NA	NA	NA	NA	NA	NA	NA	NA	Odds Ratio (OR; high vs. average risk groups) = 1.47 [1.23,1.76]	NA	NA	NA	NA
PPM000485	PGS000154	PSS000274	PGP000075	Colorectal cancer	NA	NA	30968590	10.1002/cam4.2143	NA	NA	NA	NA	NA	NA	NA	NA	NA	Odds Ratio (OR; high vs. average risk groups) = 1.18 [0.87,1.61]	NA	NA	NA	NA
PPM000486	PGS000155	PSS000275	PGP000075	Glioma	NA	NA	30968590	10.1002/cam4.2143	NA	NA	NA	NA	NA	NA	NA	NA	NA	Odds Ratio (OR; high vs. average risk groups) = 1.8 [1.55,2.1]	NA	NA	NA	NA
PPM000487	PGS000156	PSS000276	PGP000075	Lung cancer	NA	NA	30968590	10.1002/cam4.2143	NA	NA	NA	NA	NA	NA	NA	NA	NA	Odds Ratio (OR; high vs. average risk groups) = 0.88 [0.57,1.36]	NA	NA	NA	NA
PPM000488	PGS000157	PSS000277	PGP000075	Melanoma	NA	NA	30968590	10.1002/cam4.2143	NA	NA	NA	NA	NA	NA	NA	NA	NA	Odds Ratio (OR; high vs. average risk groups) = 1.72 [1.37,2.16]	NA	NA	NA	NA
PPM000489	PGS000158	PSS000278	PGP000075	Ovarian cancer	NA	NA	30968590	10.1002/cam4.2143	NA	NA	NA	NA	NA	NA	NA	NA	NA	Odds Ratio (OR; high vs. average risk groups) = 1.63 [1.3,2.06]	NA	NA	NA	NA
PPM000490	PGS000159	PSS000279	PGP000075	Pancreatic cancer	NA	NA	30968590	10.1002/cam4.2143	NA	NA	NA	NA	NA	NA	NA	NA	NA	Odds Ratio (OR; high vs. average risk groups) = 1.67 [1.1,2.53]	NA	NA	NA	NA
PPM000491	PGS000160	PSS000280	PGP000075	Prostate cancer	NA	NA	30968590	10.1002/cam4.2143	NA	NA	NA	NA	NA	NA	NA	NA	NA	Odds Ratio (OR; high vs. average risk groups) = 1.73 [1.38,2.17]	NA	NA	NA	NA
PPM000492	PGS000161	PSS000281	PGP000075	Renal cancer	NA	NA	30968590	10.1002/cam4.2143	NA	NA	NA	NA	NA	NA	NA	NA	NA	Odds Ratio (OR; high vs. average risk groups) = 1.58 [1.14,2.18]	NA	NA	NA	NA
PPM000493	PGS000162	PSS000282	PGP000075	Thyroid cancer	NA	NA	30968590	10.1002/cam4.2143	NA	NA	NA	NA	NA	NA	NA	NA	NA	Odds Ratio (OR; high vs. average risk groups) = 1.7 [1.29,2.25]	NA	NA	NA	NA
PPM000494	PGS000011	PSS000283	PGP000076	Incident coronary artery disease	age, sex, self reported education level, 5 genetic principal components	NA	27959714	10.1056/NEJMoa1605086	NA	NA	NA	NA	NA	NA	NA	NA	NA	Hazard Ratio (HR; top 20% of score vs bottom 20%) = 1.75 [1.46,2.1]	NA	NA	NA	NA
PPM000495	PGS000011	PSS000286	PGP000076	Incident coronary artery disease	age, self reported education level, treatment (vitamin E vs aspirin), 5 genetic principal components	NA	27959714	10.1056/NEJMoa1605086	NA	NA	NA	NA	NA	NA	NA	NA	NA	Hazard Ratio (HR; top 20% of score vs bottom 20%) = 1.94 [1.58,2.39]	NA	NA	NA	NA
PPM000496	PGS000011	PSS000285	PGP000076	Incident coronary artery disease	age, sex, self reported education level	NA	27959714	10.1056/NEJMoa1605086	NA	NA	NA	NA	NA	NA	NA	NA	NA	Hazard Ratio (HR; top 20% of score vs bottom 20%) = 1.98 [1.76,2.23]	NA	NA	NA	NA
PPM000497	PGS000011	PSS000284	PGP000076	Coronary artery calcification	NA	NA	27959714	10.1056/NEJMoa1605086	NA	NA	NA	NA	NA	NA	NA	NA	NA	Agatston score (mean, top 20% of GRS) = 46.0 [9.0,54.0], Agatston score (mean, btttom 25% of GRS) = 21.0 [18.0,25.0]	NA	NA	NA	NA
PPM000498	PGS000018	PSS000287	PGP000077	Secondary cardiovascular events	Age, sex, diabetes, BMI, smoking, hypercholesterolemia, array, 4 genetics PCs	NA	NA	10.1101/19006718	1.15	[1.02,1.29]	NA	NA	NA	NA	NA	NA	NA	NA	0.066	NA	NA	NA
PPM000499	PGS000018	PSS000287	PGP000077	Moderate/heavy calficiations	Age, sex, surgery year, type of cerebrovascular symptoms, array, 4 genetic PCs	NA	NA	10.1101/19006718	NA	NA	NA	NA	NA	NA	NA	NA	NA	Odds Ratio (OR; top 20% vs. rest) = 1.001 [0.754,1.33]	NA	NA	NA	NA
PPM000500	PGS000018	PSS000287	PGP000077	Moderate/heavy collagen	Age, sex, surgery year, type of cerebrovascular symptoms, array, 4 genetic PCs	NA	NA	10.1101/19006718	NA	NA	NA	NA	NA	NA	NA	NA	NA	Odds Ratio (OR; top 20% vs. rest) = 1.091 [0.755,1.577]	NA	NA	NA	NA
PPM000501	PGS000018	PSS000287	PGP000077	Presence of lipid core >10%	Age, sex, surgery year, type of cerebrovascular symptoms, array, 4 genetic PCs	NA	NA	10.1101/19006718	NA	NA	NA	NA	NA	NA	NA	NA	NA	Odds Ratio (OR; top 20% vs. rest) = 1.591 [1.105,2.291]	NA	NA	NA	NA
PPM000502	PGS000018	PSS000287	PGP000077	Presence of IPH	Age, sex, surgery year, type of cerebrovascular symptoms, array, 4 genetic PCs	NA	NA	10.1101/19006718	NA	NA	NA	NA	NA	NA	NA	NA	NA	Odds Ratio (OR; top 20% vs. rest) = 1.112 [0.821,1.506]	NA	NA	NA	NA
PPM000503	PGS000018	PSS000287	PGP000077	Moderate/heavy smooth muscle cells	Age, sex, surgery year, type of cerebrovascular symptoms, array, 4 genetic PCs	NA	NA	10.1101/19006718	NA	NA	NA	NA	NA	NA	NA	NA	NA	Odds Ratio (OR; top 20% vs. rest) = 0.908 [0.652,1.265]	NA	NA	NA	NA
PPM000504	PGS000018	PSS000287	PGP000077	Moderate/heavy macrophages	Age, sex, surgery year, type of cerebrovascular symptoms, array, 4 genetic PCs	NA	NA	10.1101/19006718	NA	NA	NA	NA	NA	NA	NA	NA	NA	Odds Ratio (OR; top 20% vs. rest) = 1.49 [1.118,1.986]	NA	NA	NA	NA
PPM000505	PGS000018	PSS000287	PGP000077	Number of macrophages	Age, sex, surgery year, type of cerebrovascular symptoms, array, 4 genetic PCs	NA	NA	10.1101/19006718	NA	NA	NA	NA	NA	NA	NA	NA	NA	Beta (top 20% vs. rest) = 0.55 [-0.012,0.121]	NA	NA	NA	NA
PPM000506	PGS000018	PSS000287	PGP000077	Number of smoooth muscle cells	Age, sex, surgery year, type of cerebrovascular symptoms, array, 4 genetic PCs	NA	NA	10.1101/19006718	NA	NA	NA	NA	NA	NA	NA	NA	NA	Beta (top 20% vs. rest) = -0.056 [-0.143,0.031]	NA	NA	NA	NA
PPM000507	PGS000018	PSS000287	PGP000077	Microvessels	Age, sex, surgery year, type of cerebrovascular symptoms, array, 4 genetic PCs	NA	NA	10.1101/19006718	NA	NA	NA	NA	NA	NA	NA	NA	NA	Beta (top 20% vs. rest) = 0.072 [-0.037,0.182]	NA	NA	NA	NA
PPM000508	PGS000018	PSS000287	PGP000077	Plaque vulnerability score	Age, sex, surgery year, type of cerebrovascular symptoms, array, 4 genetic PCs	NA	NA	10.1101/19006718	NA	NA	0.198	[0.003,0.364]	NA	NA	NA	NA	NA	NA	NA	0.001	NA	NA
PPM000509	PGS000018	PSS000287	PGP000077	Moderate/heavy calficiations	Age, sex, surgery year, type of cerebrovascular symptoms, array, 4 genetic PCs	NA	NA	10.1101/19006718	NA	NA	0.94	[0.826,1.07]	NA	NA	NA	NA	NA	NA	NA	0.044	NA	NA
PPM000510	PGS000018	PSS000287	PGP000077	Moderate/heavy collagen	Age, sex, surgery year, type of cerebrovascular symptoms, array, 4 genetic PCs	NA	NA	10.1101/19006718	NA	NA	1.064	[0.919,1.231]	NA	NA	NA	NA	NA	NA	NA	0.057	NA	NA
PPM000511	PGS000018	PSS000287	PGP000077	Presence of lipid core >10%	Age, sex, surgery year, type of cerebrovascular symptoms, array, 4 genetic PCs	NA	NA	10.1101/19006718	NA	NA	1.171	[1.026,1.337]	NA	NA	NA	NA	NA	NA	NA	0.069	NA	NA
PPM000512	PGS000018	PSS000287	PGP000077	Presence of IPH	Age, sex, surgery year, type of cerebrovascular symptoms, array, 4 genetic PCs	NA	NA	10.1101/19006718	NA	NA	1.126	[0.999,1.27]	NA	NA	NA	NA	NA	NA	NA	0.063	NA	NA
PPM000513	PGS000018	PSS000287	PGP000077	Moderate/heavy smooth muscle cells	Age, sex, surgery year, type of cerebrovascular symptoms, array, 4 genetic PCs	NA	NA	10.1101/19006718	NA	NA	1.004	[0.88,1.145]	NA	NA	NA	NA	NA	NA	NA	0.05	NA	NA
PPM000514	PGS000018	PSS000287	PGP000077	Moderate/heavy macrophages	Age, sex, surgery year, type of cerebrovascular symptoms, array, 4 genetic PCs	NA	NA	10.1101/19006718	NA	NA	1.103	[0.983,1.237]	NA	NA	NA	NA	NA	NA	NA	0.061	NA	NA
PPM000515	PGS000018	PSS000287	PGP000077	Number of macrophages	Age, sex, surgery year, type of cerebrovascular symptoms, array, 4 genetic PCs	NA	NA	10.1101/19006718	NA	NA	NA	NA	0.01 [-0.015,0.036]	NA	NA	NA	NA	NA	NA	NA	NA	NA
PPM000516	PGS000018	PSS000287	PGP000077	Number of smoooth muscle cells	Age, sex, surgery year, type of cerebrovascular symptoms, array, 4 genetic PCs	NA	NA	10.1101/19006718	NA	NA	NA	NA	-0.004 [-0.038,0.031]	NA	NA	NA	NA	NA	NA	NA	NA	NA
PPM000517	PGS000018	PSS000287	PGP000077	Microvessels	Age, sex, surgery year, type of cerebrovascular symptoms, array, 4 genetic PCs	NA	NA	10.1101/19006718	NA	NA	NA	NA	0.037 [-0.006,0.08]	NA	NA	NA	NA	NA	NA	NA	NA	NA
PPM000518	PGS000018	PSS000287	PGP000077	Plaque vulnerability score	Age, sex, surgery year, type of cerebrovascular symptoms, array, 4 genetic PCs	NA	NA	10.1101/19006718	NA	NA	NA	NA	0.07 [0.003,0.137]	NA	NA	NA	NA	NA	NA	NA	NA	NA
PPM000519	PGS000163	PSS000291	PGP000078	Basophil count	sex, age, 10 genetic PCs	NA	32888494	10.1016/j.cell.2020.08.008	NA	NA	NA	NA	NA	NA	NA	NA	NA	RÂ² = 0.026910830245023644	NA	NA	NA	NA
PPM000520	PGS000164	PSS000291	PGP000078	Basophil percentage of white cells	sex, age, 10 genetic PCs	NA	32888494	10.1016/j.cell.2020.08.008	NA	NA	NA	NA	NA	NA	NA	NA	NA	RÂ² = 0.025442249145218858	NA	NA	NA	NA
PPM000521	PGS000165	PSS000291	PGP000078	Eosinophil count	sex, age, 10 genetic PCs	NA	32888494	10.1016/j.cell.2020.08.008	NA	NA	NA	NA	NA	NA	NA	NA	NA	RÂ² = 0.11154693249231386	NA	NA	NA	NA
PPM000522	PGS000166	PSS000291	PGP000078	Eosinophil percentage of white cells	sex, age, 10 genetic PCs	NA	32888494	10.1016/j.cell.2020.08.008	NA	NA	NA	NA	NA	NA	NA	NA	NA	RÂ² = 0.09789594372055176	NA	NA	NA	NA
PPM000523	PGS000167	PSS000291	PGP000078	Hematocrit	sex, age, 10 genetic PCs	NA	32888494	10.1016/j.cell.2020.08.008	NA	NA	NA	NA	NA	NA	NA	NA	NA	RÂ² = 0.04931281452002192	NA	NA	NA	NA
PPM000524	PGS000168	PSS000291	PGP000078	Hemoglobin concentration	sex, age, 10 genetic PCs	NA	32888494	10.1016/j.cell.2020.08.008	NA	NA	NA	NA	NA	NA	NA	NA	NA	RÂ² = 0.056966076797680724	NA	NA	NA	NA
PPM000525	PGS000169	PSS000291	PGP000078	High light scatter reticulocyte count	sex, age, 10 genetic PCs	NA	32888494	10.1016/j.cell.2020.08.008	NA	NA	NA	NA	NA	NA	NA	NA	NA	RÂ² = 0.11896252857449151	NA	NA	NA	NA
PPM000526	PGS000170	PSS000291	PGP000078	High light scatter reticulocyte percentage of red cells	sex, age, 10 genetic PCs	NA	32888494	10.1016/j.cell.2020.08.008	NA	NA	NA	NA	NA	NA	NA	NA	NA	RÂ² = 0.12799043072948066	NA	NA	NA	NA
PPM000527	PGS000171	PSS000291	PGP000078	Immature fraction of reticulocytes	sex, age, 10 genetic PCs	NA	32888494	10.1016/j.cell.2020.08.008	NA	NA	NA	NA	NA	NA	NA	NA	NA	RÂ² = 0.09164431983848349	NA	NA	NA	NA
PPM000528	PGS000172	PSS000291	PGP000078	Lymphocyte count	sex, age, 10 genetic PCs	NA	32888494	10.1016/j.cell.2020.08.008	NA	NA	NA	NA	NA	NA	NA	NA	NA	RÂ² = 0.10554561699528267	NA	NA	NA	NA
PPM000529	PGS000173	PSS000291	PGP000078	Lymphocyte percentage of white cells	sex, age, 10 genetic PCs	NA	32888494	10.1016/j.cell.2020.08.008	NA	NA	NA	NA	NA	NA	NA	NA	NA	RÂ² = 0.06964997398137522	NA	NA	NA	NA
PPM000530	PGS000174	PSS000291	PGP000078	Mean corpuscular hemoglobin	sex, age, 10 genetic PCs	NA	32888494	10.1016/j.cell.2020.08.008	NA	NA	NA	NA	NA	NA	NA	NA	NA	RÂ² = 0.18281776496984858	NA	NA	NA	NA
PPM000531	PGS000175	PSS000291	PGP000078	Mean corpuscular hemoglobin concentration	sex, age, 10 genetic PCs	NA	32888494	10.1016/j.cell.2020.08.008	NA	NA	NA	NA	NA	NA	NA	NA	NA	RÂ² = 0.051594274139581286	NA	NA	NA	NA
PPM000532	PGS000176	PSS000291	PGP000078	Mean corpuscular volume	sex, age, 10 genetic PCs	NA	32888494	10.1016/j.cell.2020.08.008	NA	NA	NA	NA	NA	NA	NA	NA	NA	RÂ² = 0.1593051260079346	NA	NA	NA	NA
PPM000533	PGS000177	PSS000291	PGP000078	Monocyte count	sex, age, 10 genetic PCs	NA	32888494	10.1016/j.cell.2020.08.008	NA	NA	NA	NA	NA	NA	NA	NA	NA	RÂ² = 0.15858624157317666	NA	NA	NA	NA
PPM000534	PGS000178	PSS000291	PGP000078	Monocyte percentage of white cells	sex, age, 10 genetic PCs	NA	32888494	10.1016/j.cell.2020.08.008	NA	NA	NA	NA	NA	NA	NA	NA	NA	RÂ² = 0.14461125084960885	NA	NA	NA	NA
PPM000535	PGS000179	PSS000291	PGP000078	Mean platelet volume	sex, age, 10 genetic PCs	NA	32888494	10.1016/j.cell.2020.08.008	NA	NA	NA	NA	NA	NA	NA	NA	NA	RÂ² = 0.27306006387352727	NA	NA	NA	NA
PPM000536	PGS000182	PSS000291	PGP000078	Neutrophil count	sex, age, 10 genetic PCs	NA	32888494	10.1016/j.cell.2020.08.008	NA	NA	NA	NA	NA	NA	NA	NA	NA	RÂ² = 0.08008636090611175	NA	NA	NA	NA
PPM000537	PGS000183	PSS000291	PGP000078	Neutrophil percentage of white cells	sex, age, 10 genetic PCs	NA	32888494	10.1016/j.cell.2020.08.008	NA	NA	NA	NA	NA	NA	NA	NA	NA	RÂ² = 0.06432370479028404	NA	NA	NA	NA
PPM000538	PGS000184	PSS000291	PGP000078	Plateletcrit	sex, age, 10 genetic PCs	NA	32888494	10.1016/j.cell.2020.08.008	NA	NA	NA	NA	NA	NA	NA	NA	NA	RÂ² = 0.15550441540089163	NA	NA	NA	NA
PPM000539	PGS000185	PSS000291	PGP000078	Platelet distribution width	sex, age, 10 genetic PCs	NA	32888494	10.1016/j.cell.2020.08.008	NA	NA	NA	NA	NA	NA	NA	NA	NA	RÂ² = 0.05996169723162094	NA	NA	NA	NA
PPM000540	PGS000186	PSS000291	PGP000078	Platelet count	sex, age, 10 genetic PCs	NA	32888494	10.1016/j.cell.2020.08.008	NA	NA	NA	NA	NA	NA	NA	NA	NA	RÂ² = 0.1919458783034048	NA	NA	NA	NA
PPM000541	PGS000187	PSS000291	PGP000078	Red blood cell count	sex, age, 10 genetic PCs	NA	32888494	10.1016/j.cell.2020.08.008	NA	NA	NA	NA	NA	NA	NA	NA	NA	RÂ² = 0.11764584462233502	NA	NA	NA	NA
PPM000542	PGS000188	PSS000291	PGP000078	Red cell distribution width	sex, age, 10 genetic PCs	NA	32888494	10.1016/j.cell.2020.08.008	NA	NA	NA	NA	NA	NA	NA	NA	NA	RÂ² = 0.09518929571570872	NA	NA	NA	NA
PPM000543	PGS000189	PSS000291	PGP000078	Reticulocyte count	sex, age, 10 genetic PCs	NA	32888494	10.1016/j.cell.2020.08.008	NA	NA	NA	NA	NA	NA	NA	NA	NA	RÂ² = 0.14141609608575825	NA	NA	NA	NA
PPM000544	PGS000190	PSS000291	PGP000078	Reticulocyte fraction of red cells	sex, age, 10 genetic PCs	NA	32888494	10.1016/j.cell.2020.08.008	NA	NA	NA	NA	NA	NA	NA	NA	NA	RÂ² = 0.15022055905487014	NA	NA	NA	NA
PPM000545	PGS000191	PSS000291	PGP000078	White blood cell count	sex, age, 10 genetic PCs	NA	32888494	10.1016/j.cell.2020.08.008	NA	NA	NA	NA	NA	NA	NA	NA	NA	RÂ² = 0.08671793673841267	NA	NA	NA	NA
PPM000546	PGS000163	PSS000290	PGP000078	Basophil count	sex, age, 10 genetic PCs	NA	32888494	10.1016/j.cell.2020.08.008	NA	NA	NA	NA	NA	NA	NA	NA	NA	RÂ² = 0.0088977112141824	NA	NA	NA	NA
PPM000547	PGS000165	PSS000290	PGP000078	Eosinophil count	sex, age, 10 genetic PCs	NA	32888494	10.1016/j.cell.2020.08.008	NA	NA	NA	NA	NA	NA	NA	NA	NA	RÂ² = 0.06931277783824	NA	NA	NA	NA
PPM000548	PGS000167	PSS000290	PGP000078	Hematocrit	sex, age, 10 genetic PCs	NA	32888494	10.1016/j.cell.2020.08.008	NA	NA	NA	NA	NA	NA	NA	NA	NA	RÂ² = 0.05146781897104	NA	NA	NA	NA
PPM000549	PGS000168	PSS000290	PGP000078	Hemoglobin concentration	sex, age, 10 genetic PCs	NA	32888494	10.1016/j.cell.2020.08.008	NA	NA	NA	NA	NA	NA	NA	NA	NA	RÂ² = 0.064603405584	NA	NA	NA	NA
PPM000550	PGS000172	PSS000290	PGP000078	Lymphocyte count	sex, age, 10 genetic PCs	NA	32888494	10.1016/j.cell.2020.08.008	NA	NA	NA	NA	NA	NA	NA	NA	NA	RÂ² = 0.03216861060721	NA	NA	NA	NA
PPM000551	PGS000175	PSS000290	PGP000078	Mean corpuscular hemoglobin concentration	sex, age, 10 genetic PCs	NA	32888494	10.1016/j.cell.2020.08.008	NA	NA	NA	NA	NA	NA	NA	NA	NA	RÂ² = 0.04795587553689	NA	NA	NA	NA
PPM000552	PGS000174	PSS000290	PGP000078	Mean corpuscular hemoglobin	sex, age, 10 genetic PCs	NA	32888494	10.1016/j.cell.2020.08.008	NA	NA	NA	NA	NA	NA	NA	NA	NA	RÂ² = 0.17482726125224998	NA	NA	NA	NA
PPM000553	PGS000176	PSS000290	PGP000078	Mean corpuscular volume	sex, age, 10 genetic PCs	NA	32888494	10.1016/j.cell.2020.08.008	NA	NA	NA	NA	NA	NA	NA	NA	NA	RÂ² = 0.166499089849	NA	NA	NA	NA
PPM000554	PGS000177	PSS000290	PGP000078	Monocyte count	sex, age, 10 genetic PCs	NA	32888494	10.1016/j.cell.2020.08.008	NA	NA	NA	NA	NA	NA	NA	NA	NA	RÂ² = 0.09473720799481002	NA	NA	NA	NA
PPM000555	PGS000179	PSS000290	PGP000078	Mean platelet volume	sex, age, 10 genetic PCs	NA	32888494	10.1016/j.cell.2020.08.008	NA	NA	NA	NA	NA	NA	NA	NA	NA	RÂ² = 0.19379488101796	NA	NA	NA	NA
PPM000556	PGS000182	PSS000290	PGP000078	Neutrophil count	sex, age, 10 genetic PCs	NA	32888494	10.1016/j.cell.2020.08.008	NA	NA	NA	NA	NA	NA	NA	NA	NA	RÂ² = 0.06858574356543999	NA	NA	NA	NA
PPM000557	PGS000186	PSS000290	PGP000078	Platelet count	sex, age, 10 genetic PCs	NA	32888494	10.1016/j.cell.2020.08.008	NA	NA	NA	NA	NA	NA	NA	NA	NA	RÂ² = 0.16048845222201003	NA	NA	NA	NA
PPM000558	PGS000187	PSS000290	PGP000078	Red blood cell count	sex, age, 10 genetic PCs	NA	32888494	10.1016/j.cell.2020.08.008	NA	NA	NA	NA	NA	NA	NA	NA	NA	RÂ² = 0.06797507483209	NA	NA	NA	NA
PPM000559	PGS000188	PSS000290	PGP000078	Red cell distribution width	sex, age, 10 genetic PCs	NA	32888494	10.1016/j.cell.2020.08.008	NA	NA	NA	NA	NA	NA	NA	NA	NA	RÂ² = 0.07408984583025001	NA	NA	NA	NA
PPM000560	PGS000191	PSS000290	PGP000078	White blood cell count	sex, age, 10 genetic PCs	NA	32888494	10.1016/j.cell.2020.08.008	NA	NA	NA	NA	NA	NA	NA	NA	NA	RÂ² = 0.06335555804809001	NA	NA	NA	NA
PPM000561	PGS000192	PSS000292	PGP000079	Low-density lipoprotein (LDL) levels	NA	NA	18354102	10.1056/nejmoa0706728	NA	NA	NA	NA	NA	NA	NA	NA	NA	Association p-value = 3e-24	NA	NA	NA	NA
PPM000562	PGS000192	PSS000292	PGP000079	High-density lipoprotein (HDL) levels	NA	NA	18354102	10.1056/nejmoa0706728	NA	NA	NA	NA	NA	NA	NA	NA	NA	Association p-value = 2e-18	NA	NA	NA	NA
PPM000563	PGS000192	PSS000292	PGP000079	Incident cardiovascular event	age, sex, family history of MI, LDL cholesterol, HDL cholesterol, triglycerides, blood pressure, body mass index, diabetes status, smoking status, CRP, lipid lowering medication	NA	18354102	10.1056/nejmoa0706728	NA	NA	NA	NA	NA	0.8	NA	NA	NA	Hazard Ratio (HR; per allele) = 1.15 [1.07,1.24]	NA	NA	0.325	NA
PPM000564	PGS000193	PSS000294	PGS000080	Major depressive disorder	batch, centre, genomic prinicipal components (x6)	NA	31969693	10.1038/s41380-019-0546-6	NA	NA	1.179	NA	NA	NA	NA	NA	NA	RÂ² = 0.01485162, Nagelkerke pseudo-R2 (increase when adding PRS to null model of covariates) = 0.00785	NA	0.069	NA	NA
PPM000565	PGS000194	PSS000322	PGP000081	Rheumatoid arhtirits diagnosis in patient with arthritis	G-PROB_Raneg	(Setting I: Assigning patient diagnoses based on billing codes)	32461333	10.1126/scitranslmed.aay1548	NA	NA	NA	NA	NA	0.69	[0.65,0.72]	NA	NA	NA	NA	NA	0.173	NA
PPM000566	PGS000195	PSS000322	PGP000081	Rheumatoid arhtirits diagnosis in patient with arthritis	G-PROB_Rapos	(Setting I: Assigning patient diagnoses based on billing codes)	32461333	10.1126/scitranslmed.aay1548	NA	NA	NA	NA	NA	0.69	[0.65,0.72]	NA	NA	NA	NA	NA	0.173	NA
PPM000567	PGS000196	PSS000324	PGP000081	Systemic lupus erythematosus diagnosis in patient with arthritis	NA	(Setting I: Assigning patient diagnoses based on billing codes)	32461333	10.1126/scitranslmed.aay1548	NA	NA	NA	NA	NA	0.74	[0.7,0.78]	NA	NA	NA	NA	NA	0.231	NA
PPM000568	PGS000197	PSS000323	PGP000081	Spondyloarthropathy diagnosis in patient with arthritis	NA	(Setting I: Assigning patient diagnoses based on billing codes)	32461333	10.1126/scitranslmed.aay1548	NA	NA	NA	NA	NA	0.58	[0.5,0.67]	NA	NA	NA	NA	NA	0.087	NA
PPM000569	PGS000198	PSS000321	PGP000081	Psoriatic arthritis diagnosis in patient with arthritis	NA	(Setting I: Assigning patient diagnoses based on billing codes)	32461333	10.1126/scitranslmed.aay1548	NA	NA	NA	NA	NA	0.61	[0.52,0.69]	NA	NA	NA	NA	NA	0.106	NA
PPM000570	PGS000199	PSS000320	PGP000081	Gout diagnosis in patient with arthritis	NA	(Setting I: Assigning patient diagnoses based on billing codes)	32461333	10.1126/scitranslmed.aay1548	NA	NA	NA	NA	NA	0.78	[0.75,0.8]	NA	NA	NA	NA	NA	0.29	NA
PPM000571	PGS000194	PSS000314	PGP000081	Rheumatoid arhtirits diagnosis in patient with arthritis	G-PROB_Raneg	(Setting II: Assigning patient diagnoses based on medical records)	32461333	10.1126/scitranslmed.aay1548	NA	NA	NA	NA	NA	0.75	[0.68,0.81]	NA	NA	NA	NA	NA	0.245	NA
PPM000572	PGS000195	PSS000314	PGP000081	Rheumatoid arhtirits diagnosis in patient with arthritis	G-PROB_Rapos	(Setting II: Assigning patient diagnoses based on medical records)	32461333	10.1126/scitranslmed.aay1548	NA	NA	NA	NA	NA	0.75	[0.68,0.81]	NA	NA	NA	NA	NA	0.245	NA
PPM000573	PGS000196	PSS000318	PGP000081	Systemic lupus erythematosus diagnosis in patient with arthritis	NA	(Setting II: Assigning patient diagnoses based on medical records)	32461333	10.1126/scitranslmed.aay1548	NA	NA	NA	NA	NA	0.79	[0.72,0.85]	NA	NA	NA	NA	NA	0.307	NA
PPM000574	PGS000197	PSS000316	PGP000081	Spondyloarthropathy diagnosis in patient with arthritis	NA	(Setting II: Assigning patient diagnoses based on medical records)	32461333	10.1126/scitranslmed.aay1548	NA	NA	NA	NA	NA	0.87	[0.76,0.96]	NA	NA	NA	NA	NA	0.479	NA
PPM000575	PGS000198	PSS000312	PGP000081	Psoriatic arthritis diagnosis in patient with arthritis	NA	(Setting II: Assigning patient diagnoses based on medical records)	32461333	10.1126/scitranslmed.aay1548	NA	NA	NA	NA	NA	0.71	[0.63,0.82]	NA	NA	NA	NA	NA	0.194	NA
PPM000576	PGS000199	PSS000310	PGP000081	Gout diagnosis in patient with arthritis	NA	(Setting II: Assigning patient diagnoses based on medical records)	32461333	10.1126/scitranslmed.aay1548	NA	NA	NA	NA	NA	0.82	[0.73,0.94]	NA	NA	NA	NA	NA	0.363	NA
PPM000577	PGS000194	PSS000315	PGP000081	Rheumatoid arhtirits diagnosis in patient with arthritis	RAN_Gprob	(Setting III: Selecting patients presenting with inflammatory arthritis at their first visit)	32461333	10.1126/scitranslmed.aay1548	NA	NA	NA	NA	NA	0.69	[0.63,0.76]	NA	NA	NA	NA	NA	0.173	NA
PPM000578	PGS000195	PSS000315	PGP000081	Rheumatoid arhtirits diagnosis in patient with arthritis	G-PROB_Rapos	(Setting III: Selecting patients presenting with inflammatory arthritis at their first visit)	32461333	10.1126/scitranslmed.aay1548	NA	NA	NA	NA	NA	0.69	[0.63,0.76]	NA	NA	NA	NA	NA	0.173	NA
PPM000579	PGS000196	PSS000319	PGP000081	Systemic lupus erythematosus diagnosis in patient with arthritis	NA	(Setting III: Selecting patients presenting with inflammatory arthritis at their first visit)	32461333	10.1126/scitranslmed.aay1548	NA	NA	NA	NA	NA	0.61	[0.27,0.86]	NA	NA	NA	NA	NA	0.106	NA
PPM000580	PGS000197	PSS000317	PGP000081	Spondyloarthropathy diagnosis in patient with arthritis	NA	(Setting III: Selecting patients presenting with inflammatory arthritis at their first visit)	32461333	10.1126/scitranslmed.aay1548	NA	NA	NA	NA	NA	0.56	[0.33,0.84]	NA	NA	NA	NA	NA	0.076	NA
PPM000581	PGS000198	PSS000313	PGP000081	Psoriatic arthritis diagnosis in patient with arthritis	NA	(Setting III: Selecting patients presenting with inflammatory arthritis at their first visit)	32461333	10.1126/scitranslmed.aay1548	NA	NA	NA	NA	NA	0.62	[0.48,0.8]	NA	NA	NA	NA	NA	0.113	NA
PPM000582	PGS000199	PSS000311	PGP000081	Gout diagnosis in patient with arthritis	NA	(Setting III: Selecting patients presenting with inflammatory arthritis at their first visit)	32461333	10.1126/scitranslmed.aay1548	NA	NA	NA	NA	NA	0.85	[0.8,0.91]	NA	NA	NA	NA	NA	0.429	NA
PPM000583	PGS000200	PSS000330	PGP000082	Incident cardiovascular disease	sex, total cholesterol, high-density lipoproteinâ€“cholesterol, body mass index, systolic blood pressure, antihypertensive treatment, smoking, type 2 diabetes mellitus	Age as timescale Cox regression	23599444	10.1161/atvbaha.112.301120	1.18	[1.12,1.24]	NA	NA	NA	NA	NA	NA	NA	NA	0.07	NA	NA	NA
PPM000584	PGS000200	PSS000329	PGP000082	Incident coronary heart disease	sex, total cholesterol, high-density lipoproteinâ€“cholesterol, body mass index, systolic blood pressure, antihypertensive treatment, smoking, type 2 diabetes mellitus	Age as timescale Cox regression	23599444	10.1161/atvbaha.112.301120	1.27	[1.2,1.35]	NA	NA	NA	NA	NA	NA	NA	NA	0.08	NA	NA	NA
PPM000585	PGS000200	PSS000328	PGP000082	Incident acute coronary syndrome	sex, total cholesterol, high-density lipoproteinâ€“cholesterol, body mass index, systolic blood pressure, antihypertensive treatment, smoking, type 2 diabetes mellitus	Age as timescale Cox regression	23599444	10.1161/atvbaha.112.301120	1.27	[1.18,1.37]	NA	NA	NA	NA	NA	NA	NA	NA	0.08	NA	NA	NA
PPM000586	PGS000200	PSS000330	PGP000082	Incident cardiovascular disease	sex, total cholesterol, high-density lipoproteinâ€“cholesterol, body mass index, systolic blood pressure, antihypertensive treatment, smoking, type 2 diabetes mellitus, family history	Age as timescale Cox regression	23599444	10.1161/atvbaha.112.301120	NA	NA	NA	NA	NA	NA	NA	0.84	NA	Î”C-index (over covariate only model) = 0.003 [0.002,0.004]	NA	NA	NA	0.406
PPM000587	PGS000200	PSS000329	PGP000082	Incident coronary heart disease	sex, total cholesterol, high-density lipoproteinâ€“cholesterol, body mass index, systolic blood pressure, antihypertensive treatment, smoking, type 2 diabetes mellitus, family history	Age as timescale Cox regression	23599444	10.1161/atvbaha.112.301120	NA	NA	NA	NA	NA	NA	NA	0.856	NA	Î”C-index (over covariate only model) = 0.005 [0.004,0.006]	NA	NA	NA	0.443
PPM000588	PGS000200	PSS000328	PGP000082	Incident acute coronary syndrome	sex, total cholesterol, high-density lipoproteinâ€“cholesterol, body mass index, systolic blood pressure, antihypertensive treatment, smoking, type 2 diabetes mellitus, family history	Age as timescale Cox regression	23599444	10.1161/atvbaha.112.301120	NA	NA	NA	NA	NA	NA	NA	0.859	NA	Î”C-index (over covariate only model) = 0.004 [0.003,0.005]	NA	NA	NA	0.451
PPM000589	PGS000011	PSS000334	PGP000083	Incident coronary heart disease	sex, eMERGE site, first five ancestry-specific principal components	Age-as-time-scale Cox regression	32386537	10.1016/j.ajhg.2020.04.002	1.2	[1.15,1.25]	NA	NA	NA	NA	NA	0.698	NA	NA	0.072	NA	NA	0.181
PPM000590	PGS000013	PSS000334	PGP000083	Incident coronary heart disease	sex, eMERGE site, first five ancestry-specific principal components	Age-as-time-scale Cox regression	32386537	10.1016/j.ajhg.2020.04.002	1.5	[1.43,1.56]	NA	NA	NA	NA	NA	0.719	NA	NA	0.108	NA	NA	0.205
PPM000591	PGS000018	PSS000334	PGP000083	Incident coronary heart disease	sex, eMERGE site, first five ancestry-specific principal components	Age-as-time-scale Cox regression	32386537	10.1016/j.ajhg.2020.04.002	1.53	[1.46,1.6]	NA	NA	NA	NA	NA	0.719	NA	NA	0.111	NA	NA	0.205
PPM000592	PGS000011	PSS000332	PGP000083	Incident coronary heart disease	sex, eMERGE site, first five ancestry-specific principal components	Age-as-time-scale Cox regression	32386537	10.1016/j.ajhg.2020.04.002	1.05	[0.94,1.17]	NA	NA	NA	NA	NA	0.649	NA	NA	0.055	NA	NA	0.135
PPM000593	PGS000013	PSS000332	PGP000083	Incident coronary heart disease	sex, eMERGE site, first five ancestry-specific principal components	Age-as-time-scale Cox regression	32386537	10.1016/j.ajhg.2020.04.002	1.19	[1.07,1.33]	NA	NA	NA	NA	NA	0.656	NA	NA	0.071	NA	NA	0.141
PPM000594	PGS000018	PSS000332	PGP000083	Incident coronary heart disease	sex, eMERGE site, first five ancestry-specific principal components	Age-as-time-scale Cox regression	32386537	10.1016/j.ajhg.2020.04.002	1.27	[1.13,1.43]	NA	NA	NA	NA	NA	0.663	NA	NA	0.08	NA	NA	0.147
PPM000595	PGS000011	PSS000336	PGP000083	Incident coronary heart disease	sex, eMERGE site, first five ancestry-specific principal components	Age-as-time-scale Cox regression	32386537	10.1016/j.ajhg.2020.04.002	1.13	[0.93,1.36]	NA	NA	NA	NA	NA	0.654	NA	NA	0.064	NA	NA	0.139
PPM000596	PGS000013	PSS000336	PGP000083	Incident coronary heart disease	sex, eMERGE site, first five ancestry-specific principal components	Age-as-time-scale Cox regression	32386537	10.1016/j.ajhg.2020.04.002	1.16	[0.96,1.41]	NA	NA	NA	NA	NA	0.659	NA	NA	0.067	NA	NA	0.143
PPM000597	PGS000018	PSS000336	PGP000083	Incident coronary heart disease	sex, eMERGE site, first five ancestry-specific principal components	Age-as-time-scale Cox regression	32386537	10.1016/j.ajhg.2020.04.002	1.53	[1.23,1.9]	NA	NA	NA	NA	NA	0.683	NA	NA	0.111	NA	NA	0.166
PPM000598	PGS000011	PSS000333	PGP000083	Coronary heart disease (incident and prevalent)	age at first EHR record, duration of EHR, sex, eMERGE site, first five ancestry-specific principal components	NA	32386537	10.1016/j.ajhg.2020.04.002	NA	NA	1.28	[1.25,1.32]	NA	0.75	NA	NA	NA	NA	NA	0.081	0.245	NA
PPM000599	PGS000013	PSS000333	PGP000083	Coronary heart disease (incident and prevalent)	age at first EHR record, duration of EHR, sex, eMERGE site, first five ancestry-specific principal components	NA	32386537	10.1016/j.ajhg.2020.04.002	NA	NA	1.66	[1.62,1.71]	NA	0.77	NA	NA	NA	NA	NA	0.128	0.274	NA
PPM000600	PGS000018	PSS000333	PGP000083	Coronary heart disease (incident and prevalent)	age at first EHR record, duration of EHR, sex, eMERGE site, first five ancestry-specific principal components	NA	32386537	10.1016/j.ajhg.2020.04.002	NA	NA	1.73	[1.68,1.78]	NA	0.772	NA	NA	NA	NA	NA	0.136	0.277	NA
PPM000601	PGS000011	PSS000331	PGP000083	Coronary heart disease (incident and prevalent)	age at first EHR record, duration of EHR, sex, eMERGE site, first five ancestry-specific principal components	NA	32386537	10.1016/j.ajhg.2020.04.002	NA	NA	1.05	[0.98,1.14]	NA	0.763	NA	NA	NA	NA	NA	0.055	0.264	NA
PPM000602	PGS000013	PSS000331	PGP000083	Coronary heart disease (incident and prevalent)	age at first EHR record, duration of EHR, sex, eMERGE site, first five ancestry-specific principal components	NA	32386537	10.1016/j.ajhg.2020.04.002	NA	NA	1.3	[1.21,1.41]	NA	0.771	NA	NA	NA	NA	NA	0.083	0.276	NA
PPM000603	PGS000018	PSS000331	PGP000083	Coronary heart disease (incident and prevalent)	age at first EHR record, duration of EHR, sex, eMERGE site, first five ancestry-specific principal components	NA	32386537	10.1016/j.ajhg.2020.04.002	NA	NA	1.4	[1.3,1.52]	NA	0.775	NA	NA	NA	NA	NA	0.095	0.282	NA
PPM000604	PGS000011	PSS000335	PGP000083	Coronary heart disease (incident and prevalent)	age at first EHR record, duration of EHR, sex, eMERGE site, first five ancestry-specific principal components	NA	32386537	10.1016/j.ajhg.2020.04.002	NA	NA	1.2	[1.06,1.35]	NA	0.769	NA	NA	NA	NA	NA	0.072	0.273	NA
PPM000605	PGS000013	PSS000335	PGP000083	Coronary heart disease (incident and prevalent)	age at first EHR record, duration of EHR, sex, eMERGE site, first five ancestry-specific principal components	NA	32386537	10.1016/j.ajhg.2020.04.002	NA	NA	1.42	[1.25,1.61]	NA	0.776	NA	NA	NA	NA	NA	0.098	0.284	NA
PPM000606	PGS000018	PSS000335	PGP000083	Coronary heart disease (incident and prevalent)	age at first EHR record, duration of EHR, sex, eMERGE site, first five ancestry-specific principal components	NA	32386537	10.1016/j.ajhg.2020.04.002	NA	NA	1.93	[1.67,2.22]	NA	0.794	NA	NA	NA	NA	NA	0.162	0.314	NA
PPM000607	PGS000200	PSS000334	PGP000083	Incident coronary heart disease	sex, eMERGE site, first five ancestry-specific principal components	NA	32386537	10.1016/j.ajhg.2020.04.002	1.18	[1.13,1.23]	NA	NA	NA	NA	NA	0.697	NA	NA	0.07	NA	NA	0.18
PPM000608	PGS000200	PSS000332	PGP000083	Incident coronary heart disease	sex, eMERGE site, first five ancestry-specific principal components	NA	32386537	10.1016/j.ajhg.2020.04.002	1.11	[0.99,1.24]	NA	NA	NA	NA	NA	0.652	NA	NA	0.062	NA	NA	0.137
PPM000609	PGS000200	PSS000336	PGP000083	Incident coronary heart disease	sex, eMERGE site, first five ancestry-specific principal components	NA	32386537	10.1016/j.ajhg.2020.04.002	1.14	[0.94,1.37]	NA	NA	NA	NA	NA	0.655	NA	NA	0.065	NA	NA	0.14
PPM000610	PGS000200	PSS000333	PGP000083	Coronary heart disease (incident and prevalent)	age at first EHR record, duration of EHR, sex, eMERGE site, first five ancestry-specific principal components	NA	32386537	10.1016/j.ajhg.2020.04.002	NA	NA	1.24	[1.21,1.28]	NA	0.748	NA	NA	NA	NA	NA	0.076	0.242	NA
PPM000611	PGS000200	PSS000331	PGP000083	Coronary heart disease (incident and prevalent)	age at first EHR record, duration of EHR, sex, eMERGE site, first five ancestry-specific principal components	NA	32386537	10.1016/j.ajhg.2020.04.002	NA	NA	1.07	[0.99,1.16]	NA	0.763	NA	NA	NA	NA	NA	0.057	0.264	NA
PPM000612	PGS000200	PSS000335	PGP000083	Coronary heart disease (incident and prevalent)	age at first EHR record, duration of EHR, sex, eMERGE site, first five ancestry-specific principal components	NA	32386537	10.1016/j.ajhg.2020.04.002	NA	NA	1.27	[1.12,1.42]	NA	0.771	NA	NA	NA	NA	NA	0.08	0.276	NA
PPM000613	PGS000200	PSS000334	PGP000083	Incident coronary heart disease	sex, eMERGE site, diabetes, hypertension, hyperlipidemia, statin use, first 5 ancestry-specific principal components	Age-as-time-scale Cox regression	32386537	10.1016/j.ajhg.2020.04.002	1.17	[1.12,1.22]	NA	NA	NA	NA	NA	0.735	NA	NA	0.068	NA	NA	0.225
PPM000614	PGS000011	PSS000334	PGP000083	Incident coronary heart disease	sex, eMERGE site, diabetes, hypertension, hyperlipidemia, statin use, first 5 ancestry-specific principal components	Age-as-time-scale Cox regression	32386537	10.1016/j.ajhg.2020.04.002	1.2	[1.15,1.25]	NA	NA	NA	NA	NA	0.736	NA	NA	0.072	NA	NA	0.226
PPM000615	PGS000013	PSS000334	PGP000083	Incident coronary heart disease	sex, eMERGE site, diabetes, hypertension, hyperlipidemia, statin use, first 5 ancestry-specific principal components	Age-as-time-scale Cox regression	32386537	10.1016/j.ajhg.2020.04.002	1.47	[1.41,1.54]	NA	NA	NA	NA	NA	0.75	NA	NA	0.104	NA	NA	0.245
PPM000616	PGS000018	PSS000334	PGP000083	Incident coronary heart disease	sex, eMERGE site, diabetes, hypertension, hyperlipidemia, statin use, first 5 ancestry-specific principal components	Age-as-time-scale Cox regression	32386537	10.1016/j.ajhg.2020.04.002	1.49	[1.43,1.56]	NA	NA	NA	NA	NA	0.75	NA	NA	0.106	NA	NA	0.245
PPM000617	PGS000200	PSS000332	PGP000083	Incident coronary heart disease	sex, eMERGE site, diabetes, hypertension, hyperlipidemia, statin use, first 5 ancestry-specific principal components	Age-as-time-scale Cox regression	32386537	10.1016/j.ajhg.2020.04.002	1.11	[0.99,1.25]	NA	NA	NA	NA	NA	0.706	NA	NA	0.062	NA	NA	0.19
PPM000618	PGS000011	PSS000332	PGP000083	Incident coronary heart disease	sex, eMERGE site, diabetes, hypertension, hyperlipidemia, statin use, first 5 ancestry-specific principal components	Age-as-time-scale Cox regression	32386537	10.1016/j.ajhg.2020.04.002	1.05	[0.94,1.18]	NA	NA	NA	NA	NA	0.704	NA	NA	0.055	NA	NA	0.188
PPM000619	PGS000013	PSS000332	PGP000083	Incident coronary heart disease	sex, eMERGE site, diabetes, hypertension, hyperlipidemia, statin use, first 5 ancestry-specific principal components	Age-as-time-scale Cox regression	32386537	10.1016/j.ajhg.2020.04.002	1.17	[1.04,1.31]	NA	NA	NA	NA	NA	0.712	NA	NA	0.068	NA	NA	0.197
PPM000620	PGS000018	PSS000332	PGP000083	Incident coronary heart disease	sex, eMERGE site, diabetes, hypertension, hyperlipidemia, statin use, first 5 ancestry-specific principal components	Age-as-time-scale Cox regression	32386537	10.1016/j.ajhg.2020.04.002	1.25	[1.12,1.41]	NA	NA	NA	NA	NA	0.723	NA	NA	0.078	NA	NA	0.21
PPM000621	PGS000200	PSS000336	PGP000083	Incident coronary heart disease	sex, eMERGE site, diabetes, hypertension, hyperlipidemia, statin use, first 5 ancestry-specific principal components	Age-as-time-scale Cox regression	32386537	10.1016/j.ajhg.2020.04.002	1.13	[0.93,1.37]	NA	NA	NA	NA	NA	0.709	NA	NA	0.064	NA	NA	0.193
PPM000622	PGS000011	PSS000336	PGP000083	Incident coronary heart disease	sex, eMERGE site, diabetes, hypertension, hyperlipidemia, statin use, first 5 ancestry-specific principal components	Age-as-time-scale Cox regression	32386537	10.1016/j.ajhg.2020.04.002	1.12	[0.93,1.36]	NA	NA	NA	NA	NA	0.708	NA	NA	0.063	NA	NA	0.192
PPM000623	PGS000013	PSS000336	PGP000083	Incident coronary heart disease	sex, eMERGE site, diabetes, hypertension, hyperlipidemia, statin use, first 5 ancestry-specific principal components	Age-as-time-scale Cox regression	32386537	10.1016/j.ajhg.2020.04.002	1.14	[0.94,1.39]	NA	NA	NA	NA	NA	0.708	NA	NA	0.065	NA	NA	0.192
PPM000624	PGS000018	PSS000336	PGP000083	Incident coronary heart disease	sex, eMERGE site, diabetes, hypertension, hyperlipidemia, statin use, first 5 ancestry-specific principal components	Age-as-time-scale Cox regression	32386537	10.1016/j.ajhg.2020.04.002	1.5	[1.21,1.87]	NA	NA	NA	NA	NA	0.725	NA	NA	0.108	NA	NA	0.212
PPM000625	PGS000203	PSS000339	PGP000084	Alcohol use disorder (DSM-5 criteria count, log-transformed)	sex, age of last observation, 10 Genetic PCs, genotyping array, data collection site	NA	32555147	10.1038/s41398-020-00865-8	NA	NA	NA	NA	0.121 (0.01)	NA	NA	NA	NA	Î”R-squared (vs. covariates alone) = 0.01734	NA	NA	NA	NA
PPM000626	PGS000201	PSS000339	PGP000084	Alcohol use disorder (DSM-5 criteria count, log-transformed)	sex, age of last observation, 10 Genetic PCs, genotyping array, data collection site	NA	32555147	10.1038/s41398-020-00865-8	NA	NA	NA	NA	0.099 (0.01)	NA	NA	NA	NA	Î”R-squared (vs. covariates alone) = 0.01192	NA	NA	NA	NA
PPM000627	PGS000205	PSS000339	PGP000084	Alcohol use disorder (DSM-5 criteria count, log-transformed)	sex, age of last observation, 10 Genetic PCs, genotyping array, data collection site	NA	32555147	10.1038/s41398-020-00865-8	NA	NA	NA	NA	0.117 (0.011)	NA	NA	NA	NA	Î”R-squared (vs. covariates alone) = 0.01613	NA	NA	NA	NA
PPM000628	PGS000204	PSS000340	PGP000084	Alcohol use disorder (DSM-5 criteria count, log-transformed)	sex, age of last observation, 10 Genetic PCs	NA	32555147	10.1038/s41398-020-00865-8	NA	NA	NA	NA	0.114 (0.019)	NA	NA	NA	NA	Î”R-squared (vs. covariates alone) = 0.0298	NA	NA	NA	NA
PPM000629	PGS000202	PSS000340	PGP000084	Alcohol use disorder (DSM-5 criteria count, log-transformed)	sex, age of last observation, 10 Genetic PCs	NA	32555147	10.1038/s41398-020-00865-8	NA	NA	NA	NA	0.043 (0.019)	NA	NA	NA	NA	Î”R-squared (vs. covariates alone) = 0.00456	NA	NA	NA	NA
PPM000630	PGS000206	PSS000340	PGP000084	Alcohol use disorder (DSM-5 criteria count, log-transformed)	sex, age of last observation, 10 Genetic PCs	NA	32555147	10.1038/s41398-020-00865-8	NA	NA	NA	NA	0.1 (0.02)	NA	NA	NA	NA	Î”R-squared (vs. covariates alone) = 0.02273	NA	NA	NA	NA
PPM000631	PGS000207	PSS000342	PGP000085	Thyroid cancer	gender, birth year, family history of disease (1st or 2nd degree relative)	AUROC (Clinical factors alone) = 0.585 [0.565 - 0.605]	32132206	10.1073/pnas.1919976117	NA	NA	NA	NA	NA	0.692	[0.673,0.71]	NA	NA	NA	NA	NA	0.175	NA
PPM000632	PGS000208	PSS000341	PGP000085	Thyroid cancer	gender, birth year, family history of disease (1st or 2nd degree relative)	AUROC (Clinical factors alone) = 0.697 [0.680 - 0.714]	32132206	10.1073/pnas.1919976117	NA	NA	NA	NA	NA	0.751	[0.736,0.768]	NA	NA	NA	NA	NA	0.246	NA
PPM000633	PGS000209	PSS000343	PGP000085	Thyroid cancer	gender, birth year	AUROC (Clinical factors alone) = 0.629 [0.606 - 0.651]	32132206	10.1073/pnas.1919976117	NA	NA	NA	NA	NA	0.694	[0.673,0.716]	NA	NA	NA	NA	NA	0.177	NA
PPM000634	PGS000210	PSS000347	PGP000086	Chronic obstructive pulmonary disease	age, age^2, sex, height, smoking, 10 genetic PCs	NA	30804560	10.1038/s41588-018-0321-7	NA	NA	1.348	[1.152,1.577]	NA	NA	NA	NA	NA	NA	NA	0.089	NA	NA
PPM000635	PGS000210	PSS000350	PGP000086	Chronic obstructive pulmonary disease	age, age^2, sex, height, smoking, 10 genetic PCs	NA	30804560	10.1038/s41588-018-0321-7	NA	NA	1.414	[1.254,1.594]	NA	NA	NA	NA	NA	NA	NA	0.097	NA	NA
PPM000636	PGS000210	PSS000348	PGP000086	Chronic obstructive pulmonary disease	age, age^2, sex, height, smoking, 10 genetic PCs	*Potential inflation (some weights are derived in a UKB GWAS)	30804560	10.1038/s41588-018-0321-7	NA	NA	1.436	[1.411,1.461]	NA	NA	NA	NA	NA	NA	NA	0.1	NA	NA
PPM000637	PGS000210	PSS000349	PGP000086	Chronic obstructive pulmonary disease	age, age^2, sex, height, smoking, 10 genetic PCs	NA	30804560	10.1038/s41588-018-0321-7	NA	NA	1.506	[1.325,1.712]	NA	NA	NA	NA	NA	NA	NA	0.108	NA	NA
PPM000638	PGS000210	PSS000345	PGP000086	Chronic obstructive pulmonary disease	age, age^2, sex, height, smoking	Models were stratified by geographical region and meta-analyzed. 12 Proxy SNPs were used	30804560	10.1038/s41588-018-0321-7	NA	NA	1.219	[1.182,1.256]	NA	NA	NA	NA	NA	NA	NA	0.074	NA	NA
PPM000639	PGS000210	PSS000352	PGP000086	Lung Function (FEV1/FVC)	age, age^2, sex, height, smoking, 10 genetic PCs	NA	30804560	10.1038/s41588-018-0321-7	NA	NA	NA	NA	-0.086 [-0.116,-0.056]	NA	NA	NA	NA	NA	NA	NA	NA	NA
PPM000640	PGS000210	PSS000357	PGP000086	Lung Function (FEV1/FVC)	age, age^2, sex, height, smoking, 10 genetic PCs	NA	30804560	10.1038/s41588-018-0321-7	NA	NA	NA	NA	-0.181 [-0.205,-0.156]	NA	NA	NA	NA	NA	NA	NA	NA	NA
PPM000641	PGS000210	PSS000354	PGP000086	Lung Function (FEV1/FVC)	age, age^2, sex, height, smoking, 10 genetic PCs	NA	30804560	10.1038/s41588-018-0321-7	NA	NA	NA	NA	-0.142 [-0.191,-0.093]	NA	NA	NA	NA	NA	NA	NA	NA	NA
PPM000642	PGS000210	PSS000355	PGP000086	Lung Function (FEV1/FVC)	age, age^2, sex, height, smoking, 10 genetic PCs	*Potential inflation (some weights are derived in a UKB GWAS)	30804560	10.1038/s41588-018-0321-7	NA	NA	NA	NA	-0.224 [-0.227,-0.221]	NA	NA	NA	NA	NA	NA	NA	NA	NA
PPM000643	PGS000210	PSS000353	PGP000086	Lung Function (FEV1/FVC)	age, age^2, sex, height, smoking, 10 genetic PCs	NA	30804560	10.1038/s41588-018-0321-7	NA	NA	NA	NA	-0.176 [-0.231,-0.12]	NA	NA	NA	NA	NA	NA	NA	NA	NA
PPM000644	PGS000210	PSS000356	PGP000086	Lung Function (FEV1/FVC)	age, age^2, sex, height, smoking, 10 genetic PCs	NA	30804560	10.1038/s41588-018-0321-7	NA	NA	NA	NA	-0.186 [-0.211,-0.162]	NA	NA	NA	NA	NA	NA	NA	NA	NA
PPM000645	PGS000210	PSS000351	PGP000086	Lung Function (FEV1/FVC)	age, age^2, sex, height, smoking	Models were stratified by geographical region and meta-analyzed. 12 Proxy SNPs were used	30804560	10.1038/s41588-018-0321-7	NA	NA	NA	NA	-0.078 [-0.085,-0.071]	NA	NA	NA	NA	NA	NA	NA	NA	NA
PPM000646	PGS000210	PSS000344	PGP000086	Chronic obstructive pulmonary disease	age, age^2, sex, height, smoking, 10 genetic PCs	NA	30804560	10.1038/s41588-018-0321-7	NA	NA	1.255	[1.147,1.374]	NA	NA	NA	NA	NA	NA	NA	0.078	NA	NA
PPM000647	PGS000210	PSS000346	PGP000086	Chronic obstructive pulmonary disease	age, age^2, sex, height, smoking, 10 genetic PCs	NA	30804560	10.1038/s41588-018-0321-7	NA	NA	1.546	[1.476,1.62]	NA	NA	NA	NA	NA	NA	NA	0.113	NA	NA
PPM000648	PGS000211	PSS000358	PGP000087	Motor decline (time to Hoehn & Yahr â‰¥ 3)	sex, age at diagnosis	NA	26853697	10.1002/mds.26505	1.29	[1.06,1.56]	NA	NA	NA	NA	NA	NA	NA	NA	0.082	NA	NA	NA
PPM000649	PGS000212	PSS000360	PGP000088	Breast cancer intrinsic-like subtype (luminal A-like)	NA	NA	32424353	10.1038/s41588-020-0609-2	NA	NA	1.83	[1.78,1.88]	NA	0.6609	NA	NA	NA	NA	NA	0.149	0.145	NA
PPM000650	PGS000004	PSS000360	PGP000088	Breast cancer intrinsic-like subtype (luminal A-like)	NA	NA	32424353	10.1038/s41588-020-0609-2	NA	NA	1.8	[1.75,1.86]	NA	0.6573	NA	NA	NA	NA	NA	0.145	0.142	NA
PPM000651	PGS000005	PSS000360	PGP000088	Breast cancer intrinsic-like subtype (luminal A-like)	NA	NA	32424353	10.1038/s41588-020-0609-2	NA	NA	1.82	[1.77,1.87]	NA	0.6595	NA	NA	NA	NA	NA	0.148	0.144	NA
PPM000652	PGS000213	PSS000361	PGP000088	Breast cancer intrinsic-like subtype (luminal B/HER2-negative-like)	NA	NA	32424353	10.1038/s41588-020-0609-2	NA	NA	1.62	[1.54,1.7]	NA	0.633	NA	NA	NA	NA	NA	0.123	0.122	NA
PPM000653	PGS000004	PSS000361	PGP000088	Breast cancer intrinsic-like subtype (luminal B/HER2-negative-like)	NA	NA	32424353	10.1038/s41588-020-0609-2	NA	NA	1.62	[1.55,1.71]	NA	0.6336	NA	NA	NA	NA	NA	0.123	0.123	NA
PPM000654	PGS000005	PSS000361	PGP000088	Breast cancer intrinsic-like subtype (luminal B/HER2-negative-like)	NA	NA	32424353	10.1038/s41588-020-0609-2	NA	NA	1.62	[1.54,1.7]	NA	0.6323	NA	NA	NA	NA	NA	0.123	0.122	NA
PPM000655	PGS000214	PSS000362	PGP000088	Breast cancer intrinsic-like subtype (luminal B-like)	NA	NA	32424353	10.1038/s41588-020-0609-2	NA	NA	1.69	[1.61,1.77]	NA	0.6431	NA	NA	NA	NA	NA	0.131	0.13	NA
PPM000656	PGS000004	PSS000362	PGP000088	Breast cancer intrinsic-like subtype (luminal B-like)	NA	NA	32424353	10.1038/s41588-020-0609-2	NA	NA	1.68	[1.6,1.77]	NA	0.6432	NA	NA	NA	NA	NA	0.13	0.13	NA
PPM000657	PGS000005	PSS000362	PGP000088	Breast cancer intrinsic-like subtype (luminal B-like)	NA	NA	32424353	10.1038/s41588-020-0609-2	NA	NA	1.66	[1.58,1.75]	NA	0.64	NA	NA	NA	NA	NA	0.128	0.128	NA
PPM000658	PGS000215	PSS000359	PGP000088	Breast cancer intrinsic-like subtype (HER2-enriched-like)	NA	NA	32424353	10.1038/s41588-020-0609-2	NA	NA	1.53	[1.42,1.65]	NA	0.6208	NA	NA	NA	NA	NA	0.111	0.113	NA
PPM000659	PGS000004	PSS000359	PGP000088	Breast cancer intrinsic-like subtype (HER2-enriched-like)	NA	NA	32424353	10.1038/s41588-020-0609-2	NA	NA	1.49	[1.38,1.6]	NA	0.6093	NA	NA	NA	NA	NA	0.106	0.105	NA
PPM000660	PGS000005	PSS000359	PGP000088	Breast cancer intrinsic-like subtype (HER2-enriched-like)	NA	NA	32424353	10.1038/s41588-020-0609-2	NA	NA	1.59	[1.48,1.71]	NA	0.6291	NA	NA	NA	NA	NA	0.119	0.119	NA
PPM000661	PGS000216	PSS000363	PGP000088	Breast cancer intrinsic-like subtype (triple negative)	NA	NA	32424353	10.1038/s41588-020-0609-2	NA	NA	1.65	[1.57,1.73]	NA	0.6358	NA	NA	NA	NA	NA	0.126	0.124	NA
PPM000662	PGS000004	PSS000363	PGP000088	Breast cancer intrinsic-like subtype (triple negative)	NA	NA	32424353	10.1038/s41588-020-0609-2	NA	NA	1.38	[1.31,1.44]	NA	0.5877	NA	NA	NA	NA	NA	0.093	0.092	NA
PPM000663	PGS000005	PSS000363	PGP000088	Breast cancer intrinsic-like subtype (triple negative)	NA	NA	32424353	10.1038/s41588-020-0609-2	NA	NA	1.59	[1.51,1.66]	NA	0.6276	NA	NA	NA	NA	NA	0.119	0.118	NA
PPM000664	PGS000270	PSS000364	PGP000089	N-terminal prohormone brain natriuretic peptide (NT-pro_BNP) serum levels	age + sex + 10 genetic PCs	The main manuscript further reports scores divided into genome-wide significant loci (major loci) and remaining polygenic loci, but this performance metric just reports the sum of both.	33067605	10.1038/s42255-020-00287-2	NA	NA	NA	NA	NA	NA	NA	NA	NA	RÂ² difference (PGS+covariates vs. covariates only) = 0.00108, RÂ² = 0.07108	NA	NA	NA	NA
PPM000665	PGS000244	PSS000364	PGP000089	Growth hormone (GH) serum levels	age + sex + 10 genetic PCs	The main manuscript further reports scores divided into genome-wide significant loci (major loci) and remaining polygenic loci, but this performance metric just reports the sum of both.	33067605	10.1038/s42255-020-00287-2	NA	NA	NA	NA	NA	NA	NA	NA	NA	RÂ² difference (PGS+covariates vs. covariates only) = 0.00246, RÂ² = 0.32546	NA	NA	NA	NA
PPM000666	PGS000254	PSS000364	PGP000089	Interleukin-8 (IL-8) serum levels	age + sex + 10 genetic PCs	The main manuscript further reports scores divided into genome-wide significant loci (major loci) and remaining polygenic loci, but this performance metric just reports the sum of both.	33067605	10.1038/s42255-020-00287-2	NA	NA	NA	NA	NA	NA	NA	NA	NA	RÂ² = 0.03298, RÂ² difference (PGS+covariates vs. covariates only) = 0.00298	NA	NA	NA	NA
PPM000667	PGS000256	PSS000364	PGP000089	Melusin (ITGB1BP2) serum levels	age + sex + 10 genetic PCs	The main manuscript further reports scores divided into genome-wide significant loci (major loci) and remaining polygenic loci, but this performance metric just reports the sum of both.	33067605	10.1038/s42255-020-00287-2	NA	NA	NA	NA	NA	NA	NA	NA	NA	RÂ² = 0.00624, RÂ² difference (PGS+covariates vs. covariates only) = 0.00324	NA	NA	NA	NA
PPM000668	PGS000274	PSS000364	PGP000089	Platelet-derived growth factor subunit B (PDGF_subunit_B) serum levels	age + sex + 10 genetic PCs	The main manuscript further reports scores divided into genome-wide significant loci (major loci) and remaining polygenic loci, but this performance metric just reports the sum of both.	33067605	10.1038/s42255-020-00287-2	NA	NA	NA	NA	NA	NA	NA	NA	NA	RÂ² = 0.00734, RÂ² difference (PGS+covariates vs. covariates only) = 0.00434	NA	NA	NA	NA
PPM000669	PGS000225	PSS000364	PGP000089	Macrophage colony-stimulating factor 1 (CSF-1) serum levels	age + sex + 10 genetic PCs	The main manuscript further reports scores divided into genome-wide significant loci (major loci) and remaining polygenic loci, but this performance metric just reports the sum of both.	33067605	10.1038/s42255-020-00287-2	NA	NA	NA	NA	NA	NA	NA	NA	NA	RÂ² = 0.01849, RÂ² difference (PGS+covariates vs. covariates only) = 0.00549	NA	NA	NA	NA
PPM000670	PGS000245	PSS000364	PGP000089	Proheparin-binding EGF-like growth factor (HB-EGF) serum levels	age + sex + 10 genetic PCs	The main manuscript further reports scores divided into genome-wide significant loci (major loci) and remaining polygenic loci, but this performance metric just reports the sum of both.	33067605	10.1038/s42255-020-00287-2	NA	NA	NA	NA	NA	NA	NA	NA	NA	RÂ² difference (PGS+covariates vs. covariates only) = 0.00607, RÂ² = 0.00807	NA	NA	NA	NA
PPM000671	PGS000276	PSS000364	PGP000089	Placenta growth factor (PlGF) serum levels	age + sex + 10 genetic PCs	The main manuscript further reports scores divided into genome-wide significant loci (major loci) and remaining polygenic loci, but this performance metric just reports the sum of both.	33067605	10.1038/s42255-020-00287-2	NA	NA	NA	NA	NA	NA	NA	NA	NA	RÂ² = 0.09579, RÂ² difference (PGS+covariates vs. covariates only) = 0.00679	NA	NA	NA	NA
PPM000672	PGS000259	PSS000364	PGP000089	Leptin (LEP) serum levels	age + sex + 10 genetic PCs	The main manuscript further reports scores divided into genome-wide significant loci (major loci) and remaining polygenic loci, but this performance metric just reports the sum of both.	33067605	10.1038/s42255-020-00287-2	NA	NA	NA	NA	NA	NA	NA	NA	NA	RÂ² = 0.32983, RÂ² difference (PGS+covariates vs. covariates only) = 0.00683	NA	NA	NA	NA
PPM000673	PGS000280	PSS000364	PGP000089	Renin (REN) serum levels	age + sex + 10 genetic PCs	The main manuscript further reports scores divided into genome-wide significant loci (major loci) and remaining polygenic loci, but this performance metric just reports the sum of both.	33067605	10.1038/s42255-020-00287-2	NA	NA	NA	NA	NA	NA	NA	NA	NA	RÂ² = 0.08537, RÂ² difference (PGS+covariates vs. covariates only) = 0.00737	NA	NA	NA	NA
PPM000674	PGS000218	PSS000364	PGP000089	Agouti-related protein (AGRP) serum levels	age + sex + 10 genetic PCs	The main manuscript further reports scores divided into genome-wide significant loci (major loci) and remaining polygenic loci, but this performance metric just reports the sum of both.	33067605	10.1038/s42255-020-00287-2	NA	NA	NA	NA	NA	NA	NA	NA	NA	RÂ² = 0.0215, RÂ² difference (PGS+covariates vs. covariates only) = 0.0075	NA	NA	NA	NA
PPM000675	PGS000252	PSS000364	PGP000089	Interleukin-6 (IL-6) serum levels	age + sex + 10 genetic PCs	The main manuscript further reports scores divided into genome-wide significant loci (major loci) and remaining polygenic loci, but this performance metric just reports the sum of both.	33067605	10.1038/s42255-020-00287-2	NA	NA	NA	NA	NA	NA	NA	NA	NA	RÂ² = 0.01995, RÂ² difference (PGS+covariates vs. covariates only) = 0.00795	NA	NA	NA	NA
PPM000676	PGS000287	PSS000364	PGP000089	Tumor necrosis factor receptor 1 (TNF-R1) serum levels	age + sex + 10 genetic PCs	The main manuscript further reports scores divided into genome-wide significant loci (major loci) and remaining polygenic loci, but this performance metric just reports the sum of both.	33067605	10.1038/s42255-020-00287-2	NA	NA	NA	NA	NA	NA	NA	NA	NA	RÂ² = 0.06801, RÂ² difference (PGS+covariates vs. covariates only) = 0.00801	NA	NA	NA	NA
PPM000677	PGS000237	PSS000364	PGP000089	Fatty acid-binding protein, adipocyte (FABP4) serum levels	age + sex + 10 genetic PCs	The main manuscript further reports scores divided into genome-wide significant loci (major loci) and remaining polygenic loci, but this performance metric just reports the sum of both.	33067605	10.1038/s42255-020-00287-2	NA	NA	NA	NA	NA	NA	NA	NA	NA	RÂ² = 0.14804, RÂ² difference (PGS+covariates vs. covariates only) = 0.00804	NA	NA	NA	NA
PPM000678	PGS000273	PSS000364	PGP000089	Proteinase-activated receptor 1 (PAR-1) serum levels	age + sex + 10 genetic PCs	The main manuscript further reports scores divided into genome-wide significant loci (major loci) and remaining polygenic loci, but this performance metric just reports the sum of both.	33067605	10.1038/s42255-020-00287-2	NA	NA	NA	NA	NA	NA	NA	NA	NA	RÂ² = 0.01206, RÂ² difference (PGS+covariates vs. covariates only) = 0.00906	NA	NA	NA	NA
PPM000679	PGS000236	PSS000364	PGP000089	Endothelial cell-specific molecule 1 (ESM-1) serum levels	age + sex + 10 genetic PCs	The main manuscript further reports scores divided into genome-wide significant loci (major loci) and remaining polygenic loci, but this performance metric just reports the sum of both.	33067605	10.1038/s42255-020-00287-2	NA	NA	NA	NA	NA	NA	NA	NA	NA	RÂ² = 0.03924, RÂ² difference (PGS+covariates vs. covariates only) = 0.00924	NA	NA	NA	NA
PPM000680	PGS000235	PSS000364	PGP000089	Epidermal growth factor (EGF) serum levels	age + sex + 10 genetic PCs	The main manuscript further reports scores divided into genome-wide significant loci (major loci) and remaining polygenic loci, but this performance metric just reports the sum of both.	33067605	10.1038/s42255-020-00287-2	NA	NA	NA	NA	NA	NA	NA	NA	NA	RÂ² = 0.01262, RÂ² difference (PGS+covariates vs. covariates only) = 0.00962	NA	NA	NA	NA
PPM000681	PGS000260	PSS000364	PGP000089	Lectin-like oxidized LDL receptor 1 (LOX-1) serum levels	age + sex + 10 genetic PCs	The main manuscript further reports scores divided into genome-wide significant loci (major loci) and remaining polygenic loci, but this performance metric just reports the sum of both.	33067605	10.1038/s42255-020-00287-2	NA	NA	NA	NA	NA	NA	NA	NA	NA	RÂ² = 0.01745, RÂ² difference (PGS+covariates vs. covariates only) = 0.01045	NA	NA	NA	NA
PPM000682	PGS000277	PSS000364	PGP000089	P-selectin glycoprotein ligand 1 (PSGL-1) serum levels	age + sex + 10 genetic PCs	The main manuscript further reports scores divided into genome-wide significant loci (major loci) and remaining polygenic loci, but this performance metric just reports the sum of both.	33067605	10.1038/s42255-020-00287-2	NA	NA	NA	NA	NA	NA	NA	NA	NA	RÂ² = 0.01086, RÂ² difference (PGS+covariates vs. covariates only) = 0.01086	NA	NA	NA	NA
PPM000683	PGS000262	PSS000364	PGP000089	Myoglobin (MB) serum levels	age + sex + 10 genetic PCs	The main manuscript further reports scores divided into genome-wide significant loci (major loci) and remaining polygenic loci, but this performance metric just reports the sum of both.	33067605	10.1038/s42255-020-00287-2	NA	NA	NA	NA	NA	NA	NA	NA	NA	RÂ² = 0.14211, RÂ² difference (PGS+covariates vs. covariates only) = 0.01111	NA	NA	NA	NA
PPM000684	PGS000240	PSS000364	PGP000089	Follistatin (FS) serum levels	age + sex + 10 genetic PCs	The main manuscript further reports scores divided into genome-wide significant loci (major loci) and remaining polygenic loci, but this performance metric just reports the sum of both.	33067605	10.1038/s42255-020-00287-2	NA	NA	NA	NA	NA	NA	NA	NA	NA	RÂ² difference (PGS+covariates vs. covariates only) = 0.01152, RÂ² = 0.05152	NA	NA	NA	NA
PPM000685	PGS000220	PSS000364	PGP000089	C-C motif chemokine 20 (CCL20) serum levels	age + sex + 10 genetic PCs	The main manuscript further reports scores divided into genome-wide significant loci (major loci) and remaining polygenic loci, but this performance metric just reports the sum of both.	33067605	10.1038/s42255-020-00287-2	NA	NA	NA	NA	NA	NA	NA	NA	NA	RÂ² difference (PGS+covariates vs. covariates only) = 0.01158, RÂ² = 0.02158	NA	NA	NA	NA
PPM000686	PGS000246	PSS000364	PGP000089	Hepatocyte growth factor (HGF) serum levels	age + sex + 10 genetic PCs	The main manuscript further reports scores divided into genome-wide significant loci (major loci) and remaining polygenic loci, but this performance metric just reports the sum of both.	33067605	10.1038/s42255-020-00287-2	NA	NA	NA	NA	NA	NA	NA	NA	NA	RÂ² = 0.0741, RÂ² difference (PGS+covariates vs. covariates only) = 0.0131	NA	NA	NA	NA
PPM000687	PGS000219	PSS000364	PGP000089	Ovarian cancer-related tumor marker CA 125 (CA-125) serum levels	age + sex + 10 genetic PCs	The main manuscript further reports scores divided into genome-wide significant loci (major loci) and remaining polygenic loci, but this performance metric just reports the sum of both.	33067605	10.1038/s42255-020-00287-2	NA	NA	NA	NA	NA	NA	NA	NA	NA	RÂ² difference (PGS+covariates vs. covariates only) = 0.01315, RÂ² = 0.02315	NA	NA	NA	NA
PPM000688	PGS000288	PSS000364	PGP000089	Tumor necrosis factor receptor 2 (TNF-R2) serum levels	age + sex + 10 genetic PCs	The main manuscript further reports scores divided into genome-wide significant loci (major loci) and remaining polygenic loci, but this performance metric just reports the sum of both.	33067605	10.1038/s42255-020-00287-2	NA	NA	NA	NA	NA	NA	NA	NA	NA	RÂ² = 0.05136, RÂ² difference (PGS+covariates vs. covariates only) = 0.01336	NA	NA	NA	NA
PPM000689	PGS000217	PSS000364	PGP000089	Adrenomedullin (ADM) serum levels	age + sex + 10 genetic PCs	The main manuscript further reports scores divided into genome-wide significant loci (major loci) and remaining polygenic loci, but this performance metric just reports the sum of both.	33067605	10.1038/s42255-020-00287-2	NA	NA	NA	NA	NA	NA	NA	NA	NA	RÂ² = 0.07313, RÂ² difference (PGS+covariates vs. covariates only) = 0.01413	NA	NA	NA	NA
PPM000690	PGS000293	PSS000364	PGP000089	Urokinase plasminogen activator surface receptor (U-PAR) serum levels	age + sex + 10 genetic PCs	The main manuscript further reports scores divided into genome-wide significant loci (major loci) and remaining polygenic loci, but this performance metric just reports the sum of both.	33067605	10.1038/s42255-020-00287-2	NA	NA	NA	NA	NA	NA	NA	NA	NA	RÂ² = 0.03628, RÂ² difference (PGS+covariates vs. covariates only) = 0.01428	NA	NA	NA	NA
PPM000691	PGS000231	PSS000364	PGP000089	C-X-C motif chemokine 16 (CXCL16) serum levels	age + sex + 10 genetic PCs	The main manuscript further reports scores divided into genome-wide significant loci (major loci) and remaining polygenic loci, but this performance metric just reports the sum of both.	33067605	10.1038/s42255-020-00287-2	NA	NA	NA	NA	NA	NA	NA	NA	NA	RÂ² = 0.01734, RÂ² difference (PGS+covariates vs. covariates only) = 0.01434	NA	NA	NA	NA
PPM000692	PGS000239	PSS000364	PGP000089	Fibroblast growth factor 23 (FGF-23) serum levels	age + sex + 10 genetic PCs	The main manuscript further reports scores divided into genome-wide significant loci (major loci) and remaining polygenic loci, but this performance metric just reports the sum of both.	33067605	10.1038/s42255-020-00287-2	NA	NA	NA	NA	NA	NA	NA	NA	NA	RÂ² = 0.01903, RÂ² difference (PGS+covariates vs. covariates only) = 0.01503	NA	NA	NA	NA
PPM000693	PGS000247	PSS000364	PGP000089	Kallikrein-11 (hK11) serum levels	age + sex + 10 genetic PCs	The main manuscript further reports scores divided into genome-wide significant loci (major loci) and remaining polygenic loci, but this performance metric just reports the sum of both.	33067605	10.1038/s42255-020-00287-2	NA	NA	NA	NA	NA	NA	NA	NA	NA	RÂ² = 0.03621, RÂ² difference (PGS+covariates vs. covariates only) = 0.01721	NA	NA	NA	NA
PPM000694	PGS000261	PSS000364	PGP000089	Membrane-bound aminopeptidase P (mAmP) serum levels	age + sex + 10 genetic PCs	The main manuscript further reports scores divided into genome-wide significant loci (major loci) and remaining polygenic loci, but this performance metric just reports the sum of both.	33067605	10.1038/s42255-020-00287-2	NA	NA	NA	NA	NA	NA	NA	NA	NA	RÂ² = 0.02085, RÂ² difference (PGS+covariates vs. covariates only) = 0.01785	NA	NA	NA	NA
PPM000695	PGS000227	PSS000364	PGP000089	Cathepsin D (CTSD) serum levels	age + sex + 10 genetic PCs	The main manuscript further reports scores divided into genome-wide significant loci (major loci) and remaining polygenic loci, but this performance metric just reports the sum of both.	33067605	10.1038/s42255-020-00287-2	NA	NA	NA	NA	NA	NA	NA	NA	NA	RÂ² = 0.09886, RÂ² difference (PGS+covariates vs. covariates only) = 0.01786	NA	NA	NA	NA
PPM000696	PGS000258	PSS000364	PGP000089	Kallikrein-6 (KLK6) serum levels	age + sex + 10 genetic PCs	The main manuscript further reports scores divided into genome-wide significant loci (major loci) and remaining polygenic loci, but this performance metric just reports the sum of both.	33067605	10.1038/s42255-020-00287-2	NA	NA	NA	NA	NA	NA	NA	NA	NA	RÂ² = 0.03607, RÂ² difference (PGS+covariates vs. covariates only) = 0.01807	NA	NA	NA	NA
PPM000697	PGS000234	PSS000364	PGP000089	Eosinophil cationic protein (ECP) serum levels	age + sex + 10 genetic PCs	The main manuscript further reports scores divided into genome-wide significant loci (major loci) and remaining polygenic loci, but this performance metric just reports the sum of both.	33067605	10.1038/s42255-020-00287-2	NA	NA	NA	NA	NA	NA	NA	NA	NA	RÂ² = 0.023, RÂ² difference (PGS+covariates vs. covariates only) = 0.019	NA	NA	NA	NA
PPM000698	PGS000233	PSS000364	PGP000089	Dickkopf-related protein 1 (Dkk-1) serum levels	age + sex + 10 genetic PCs	The main manuscript further reports scores divided into genome-wide significant loci (major loci) and remaining polygenic loci, but this performance metric just reports the sum of both.	33067605	10.1038/s42255-020-00287-2	NA	NA	NA	NA	NA	NA	NA	NA	NA	RÂ² = 0.02226, RÂ² difference (PGS+covariates vs. covariates only) = 0.01926	NA	NA	NA	NA
PPM000699	PGS000271	PSS000364	PGP000089	Osteoprotegerin (OPG) serum levels	age + sex + 10 genetic PCs	The main manuscript further reports scores divided into genome-wide significant loci (major loci) and remaining polygenic loci, but this performance metric just reports the sum of both.	33067605	10.1038/s42255-020-00287-2	NA	NA	NA	NA	NA	NA	NA	NA	NA	RÂ² = 0.09428, RÂ² difference (PGS+covariates vs. covariates only) = 0.02128	NA	NA	NA	NA
PPM000700	PGS000295	PSS000364	PGP000089	Vascular endothelial growth factor D (VEGF-D) serum levels	age + sex + 10 genetic PCs	The main manuscript further reports scores divided into genome-wide significant loci (major loci) and remaining polygenic loci, but this performance metric just reports the sum of both.	33067605	10.1038/s42255-020-00287-2	NA	NA	NA	NA	NA	NA	NA	NA	NA	RÂ² = 0.0429, RÂ² difference (PGS+covariates vs. covariates only) = 0.0219	NA	NA	NA	NA
PPM000701	PGS000268	PSS000364	PGP000089	Matrix metalloproteinase-7 (MMP-7) serum levels	age + sex + 10 genetic PCs	The main manuscript further reports scores divided into genome-wide significant loci (major loci) and remaining polygenic loci, but this performance metric just reports the sum of both.	33067605	10.1038/s42255-020-00287-2	NA	NA	NA	NA	NA	NA	NA	NA	NA	RÂ² = 0.0571, RÂ² difference (PGS+covariates vs. covariates only) = 0.0221	NA	NA	NA	NA
PPM000702	PGS000263	PSS000364	PGP000089	Monocyte chemotactic protein 1 (MCP-1) serum levels	age + sex + 10 genetic PCs	The main manuscript further reports scores divided into genome-wide significant loci (major loci) and remaining polygenic loci, but this performance metric just reports the sum of both.	33067605	10.1038/s42255-020-00287-2	NA	NA	NA	NA	NA	NA	NA	NA	NA	RÂ² = 0.04833, RÂ² difference (PGS+covariates vs. covariates only) = 0.02333	NA	NA	NA	NA
PPM000703	PGS000229	PSS000364	PGP000089	Fractalkine (CX3CL1) serum levels	age + sex + 10 genetic PCs	The main manuscript further reports scores divided into genome-wide significant loci (major loci) and remaining polygenic loci, but this performance metric just reports the sum of both.	33067605	10.1038/s42255-020-00287-2	NA	NA	NA	NA	NA	NA	NA	NA	NA	RÂ² = 0.03603, RÂ² difference (PGS+covariates vs. covariates only) = 0.02403	NA	NA	NA	NA
PPM000704	PGS000238	PSS000364	PGP000089	Tumor necrosis factor receptor superfamily member 6 (FAS) serum levels	age + sex + 10 genetic PCs	The main manuscript further reports scores divided into genome-wide significant loci (major loci) and remaining polygenic loci, but this performance metric just reports the sum of both.	33067605	10.1038/s42255-020-00287-2	NA	NA	NA	NA	NA	NA	NA	NA	NA	RÂ² = 0.08826, RÂ² difference (PGS+covariates vs. covariates only) = 0.02626	NA	NA	NA	NA
PPM000705	PGS000279	PSS000364	PGP000089	Receptor for advanced glycosylation end products (RAGE) serum levels	age + sex + 10 genetic PCs	The main manuscript further reports scores divided into genome-wide significant loci (major loci) and remaining polygenic loci, but this performance metric just reports the sum of both.	33067605	10.1038/s42255-020-00287-2	NA	NA	NA	NA	NA	NA	NA	NA	NA	RÂ² = 0.04312, RÂ² difference (PGS+covariates vs. covariates only) = 0.02712	NA	NA	NA	NA
PPM000706	PGS000283	PSS000364	PGP000089	Spondin-1 (SPON1) serum levels	age + sex + 10 genetic PCs	The main manuscript further reports scores divided into genome-wide significant loci (major loci) and remaining polygenic loci, but this performance metric just reports the sum of both.	33067605	10.1038/s42255-020-00287-2	NA	NA	NA	NA	NA	NA	NA	NA	NA	RÂ² = 0.06873, RÂ² difference (PGS+covariates vs. covariates only) = 0.02773	NA	NA	NA	NA
PPM000707	PGS000241	PSS000364	PGP000089	Galanin peptides (GAL) serum levels	age + sex + 10 genetic PCs	The main manuscript further reports scores divided into genome-wide significant loci (major loci) and remaining polygenic loci, but this performance metric just reports the sum of both.	33067605	10.1038/s42255-020-00287-2	NA	NA	NA	NA	NA	NA	NA	NA	NA	RÂ² = 0.07696, RÂ² difference (PGS+covariates vs. covariates only) = 0.02796	NA	NA	NA	NA
PPM000708	PGS000278	PSS000364	PGP000089	Pentraxin-related protein PTX3 (PTX3) serum levels	age + sex + 10 genetic PCs	The main manuscript further reports scores divided into genome-wide significant loci (major loci) and remaining polygenic loci, but this performance metric just reports the sum of both.	33067605	10.1038/s42255-020-00287-2	NA	NA	NA	NA	NA	NA	NA	NA	NA	RÂ² = 0.03012, RÂ² difference (PGS+covariates vs. covariates only) = 0.02812	NA	NA	NA	NA
PPM000709	PGS000281	PSS000364	PGP000089	Resistin (RETN) serum levels	age + sex + 10 genetic PCs	The main manuscript further reports scores divided into genome-wide significant loci (major loci) and remaining polygenic loci, but this performance metric just reports the sum of both.	33067605	10.1038/s42255-020-00287-2	NA	NA	NA	NA	NA	NA	NA	NA	NA	RÂ² = 0.04427, RÂ² difference (PGS+covariates vs. covariates only) = 0.03327	NA	NA	NA	NA
PPM000710	PGS000286	PSS000364	PGP000089	Thrombomodulin (TM) serum levels	age + sex + 10 genetic PCs	The main manuscript further reports scores divided into genome-wide significant loci (major loci) and remaining polygenic loci, but this performance metric just reports the sum of both.	33067605	10.1038/s42255-020-00287-2	NA	NA	NA	NA	NA	NA	NA	NA	NA	RÂ² = 0.08819, RÂ² difference (PGS+covariates vs. covariates only) = 0.03619	NA	NA	NA	NA
PPM000711	PGS000249	PSS000364	PGP000089	Interleukin-18 (IL-18) serum levels	age + sex + 10 genetic PCs	The main manuscript further reports scores divided into genome-wide significant loci (major loci) and remaining polygenic loci, but this performance metric just reports the sum of both.	33067605	10.1038/s42255-020-00287-2	NA	NA	NA	NA	NA	NA	NA	NA	NA	RÂ² = 0.08863, RÂ² difference (PGS+covariates vs. covariates only) = 0.03763	NA	NA	NA	NA
PPM000712	PGS000228	PSS000364	PGP000089	Cathepsin L1 (CTSL1) serum levels	age + sex + 10 genetic PCs	The main manuscript further reports scores divided into genome-wide significant loci (major loci) and remaining polygenic loci, but this performance metric just reports the sum of both.	33067605	10.1038/s42255-020-00287-2	NA	NA	NA	NA	NA	NA	NA	NA	NA	RÂ² = 0.09752, RÂ² difference (PGS+covariates vs. covariates only) = 0.03852	NA	NA	NA	NA
PPM000713	PGS000289	PSS000364	PGP000089	Tumor necrosis factor ligand superfamily member 14 (TNFSF14) serum levels	age + sex + 10 genetic PCs	The main manuscript further reports scores divided into genome-wide significant loci (major loci) and remaining polygenic loci, but this performance metric just reports the sum of both.	33067605	10.1038/s42255-020-00287-2	NA	NA	NA	NA	NA	NA	NA	NA	NA	RÂ² = 0.04311, RÂ² difference (PGS+covariates vs. covariates only) = 0.03911	NA	NA	NA	NA
PPM000714	PGS000250	PSS000364	PGP000089	Interleukin-1 receptor antagonist protein (IL-1ra) serum levels	age + sex + 10 genetic PCs	The main manuscript further reports scores divided into genome-wide significant loci (major loci) and remaining polygenic loci, but this performance metric just reports the sum of both.	33067605	10.1038/s42255-020-00287-2	NA	NA	NA	NA	NA	NA	NA	NA	NA	RÂ² = 0.05359, RÂ² difference (PGS+covariates vs. covariates only) = 0.03959	NA	NA	NA	NA
PPM000715	PGS000292	PSS000364	PGP000089	TNF-related activation-induced cytokine (TRANCE) serum levels	age + sex + 10 genetic PCs	The main manuscript further reports scores divided into genome-wide significant loci (major loci) and remaining polygenic loci, but this performance metric just reports the sum of both.	33067605	10.1038/s42255-020-00287-2	NA	NA	NA	NA	NA	NA	NA	NA	NA	RÂ² = 0.0487, RÂ² difference (PGS+covariates vs. covariates only) = 0.0427	NA	NA	NA	NA
PPM000716	PGS000291	PSS000364	PGP000089	TNF-related apoptosis-inducing ligand receptor 2 (TRAIL-R2) serum levels	age + sex + 10 genetic PCs	The main manuscript further reports scores divided into genome-wide significant loci (major loci) and remaining polygenic loci, but this performance metric just reports the sum of both.	33067605	10.1038/s42255-020-00287-2	NA	NA	NA	NA	NA	NA	NA	NA	NA	RÂ² difference (PGS+covariates vs. covariates only) = 0.04464, RÂ² = 0.05164	NA	NA	NA	NA
PPM000717	PGS000223	PSS000364	PGP000089	Tumor necrosis factor receptor superfamily member 5 (CD40) serum levels	age + sex + 10 genetic PCs	The main manuscript further reports scores divided into genome-wide significant loci (major loci) and remaining polygenic loci, but this performance metric just reports the sum of both.	33067605	10.1038/s42255-020-00287-2	NA	NA	NA	NA	NA	NA	NA	NA	NA	RÂ² = 0.04728, RÂ² difference (PGS+covariates vs. covariates only) = 0.04528	NA	NA	NA	NA
PPM000718	PGS000243	PSS000364	PGP000089	Growth/differentiation factor 15 (GDF-15) serum levels	age + sex + 10 genetic PCs	The main manuscript further reports scores divided into genome-wide significant loci (major loci) and remaining polygenic loci, but this performance metric just reports the sum of both.	33067605	10.1038/s42255-020-00287-2	NA	NA	NA	NA	NA	NA	NA	NA	NA	RÂ² difference (PGS+covariates vs. covariates only) = 0.04577, RÂ² = 0.19577	NA	NA	NA	NA
PPM000719	PGS000269	PSS000364	PGP000089	Myeloperoxidase (MPO) serum levels	age + sex + 10 genetic PCs	The main manuscript further reports scores divided into genome-wide significant loci (major loci) and remaining polygenic loci, but this performance metric just reports the sum of both.	33067605	10.1038/s42255-020-00287-2	NA	NA	NA	NA	NA	NA	NA	NA	NA	RÂ² difference (PGS+covariates vs. covariates only) = 0.04865, RÂ² = 0.05565	NA	NA	NA	NA
PPM000720	PGS000272	PSS000364	PGP000089	Pappalysin-1 (PAPPA) serum levels	age + sex + 10 genetic PCs	The main manuscript further reports scores divided into genome-wide significant loci (major loci) and remaining polygenic loci, but this performance metric just reports the sum of both.	33067605	10.1038/s42255-020-00287-2	NA	NA	NA	NA	NA	NA	NA	NA	NA	RÂ² = 0.14698, RÂ² difference (PGS+covariates vs. covariates only) = 0.04998	NA	NA	NA	NA
PPM000721	PGS000242	PSS000364	PGP000089	Galectin-3 (Gal-3) serum levels	age + sex + 10 genetic PCs	The main manuscript further reports scores divided into genome-wide significant loci (major loci) and remaining polygenic loci, but this performance metric just reports the sum of both.	33067605	10.1038/s42255-020-00287-2	NA	NA	NA	NA	NA	NA	NA	NA	NA	RÂ² = 0.11502, RÂ² difference (PGS+covariates vs. covariates only) = 0.05002	NA	NA	NA	NA
PPM000722	PGS000265	PSS000364	PGP000089	Matrix metalloproteinase-10 (MMP-10) serum levels	age + sex + 10 genetic PCs	The main manuscript further reports scores divided into genome-wide significant loci (major loci) and remaining polygenic loci, but this performance metric just reports the sum of both.	33067605	10.1038/s42255-020-00287-2	NA	NA	NA	NA	NA	NA	NA	NA	NA	RÂ² = 0.0618, RÂ² difference (PGS+covariates vs. covariates only) = 0.0518	NA	NA	NA	NA
PPM000723	PGS000282	PSS000364	PGP000089	Stem cell factor (SCF) serum levels	age + sex + 10 genetic PCs	The main manuscript further reports scores divided into genome-wide significant loci (major loci) and remaining polygenic loci, but this performance metric just reports the sum of both.	33067605	10.1038/s42255-020-00287-2	NA	NA	NA	NA	NA	NA	NA	NA	NA	RÂ² = 0.05956, RÂ² difference (PGS+covariates vs. covariates only) = 0.05256	NA	NA	NA	NA
PPM000724	PGS000290	PSS000364	PGP000089	TNF-related apoptosis-inducing ligand (TRAIL) serum levels	age + sex + 10 genetic PCs	The main manuscript further reports scores divided into genome-wide significant loci (major loci) and remaining polygenic loci, but this performance metric just reports the sum of both.	33067605	10.1038/s42255-020-00287-2	NA	NA	NA	NA	NA	NA	NA	NA	NA	RÂ² = 0.11259, RÂ² difference (PGS+covariates vs. covariates only) = 0.05259	NA	NA	NA	NA
PPM000725	PGS000275	PSS000364	PGP000089	Platelet endothelial cell adhesion molecule (PECAM-1) serum levels	age + sex + 10 genetic PCs	The main manuscript further reports scores divided into genome-wide significant loci (major loci) and remaining polygenic loci, but this performance metric just reports the sum of both.	33067605	10.1038/s42255-020-00287-2	NA	NA	NA	NA	NA	NA	NA	NA	NA	RÂ² = 0.07059, RÂ² difference (PGS+covariates vs. covariates only) = 0.05759	NA	NA	NA	NA
PPM000726	PGS000221	PSS000364	PGP000089	C-C motif chemokine 3 (CCL3) serum levels	age + sex + 10 genetic PCs	The main manuscript further reports scores divided into genome-wide significant loci (major loci) and remaining polygenic loci, but this performance metric just reports the sum of both.	33067605	10.1038/s42255-020-00287-2	NA	NA	NA	NA	NA	NA	NA	NA	NA	RÂ² = 0.10469, RÂ² difference (PGS+covariates vs. covariates only) = 0.05869	NA	NA	NA	NA
PPM000727	PGS000285	PSS000364	PGP000089	Tissue factor (TF) serum levels	age + sex + 10 genetic PCs	The main manuscript further reports scores divided into genome-wide significant loci (major loci) and remaining polygenic loci, but this performance metric just reports the sum of both.	33067605	10.1038/s42255-020-00287-2	NA	NA	NA	NA	NA	NA	NA	NA	NA	RÂ² = 0.10251, RÂ² difference (PGS+covariates vs. covariates only) = 0.06551	NA	NA	NA	NA
PPM000728	PGS000267	PSS000364	PGP000089	Matrix metalloproteinase-3 (MMP-3) serum levels	age + sex + 10 genetic PCs	The main manuscript further reports scores divided into genome-wide significant loci (major loci) and remaining polygenic loci, but this performance metric just reports the sum of both.	33067605	10.1038/s42255-020-00287-2	NA	NA	NA	NA	NA	NA	NA	NA	NA	RÂ² = 0.40253, RÂ² difference (PGS+covariates vs. covariates only) = 0.06753	NA	NA	NA	NA
PPM000729	PGS000224	PSS000364	PGP000089	Chitinase-3-like protein 1 (CHI3L1) serum levels	age + sex + 10 genetic PCs	The main manuscript further reports scores divided into genome-wide significant loci (major loci) and remaining polygenic loci, but this performance metric just reports the sum of both.	33067605	10.1038/s42255-020-00287-2	NA	NA	NA	NA	NA	NA	NA	NA	NA	RÂ² = 0.15424, RÂ² difference (PGS+covariates vs. covariates only) = 0.07924	NA	NA	NA	NA
PPM000730	PGS000230	PSS000364	PGP000089	C-X-C motif chemokine 1 (CXCL1) serum levels	age + sex + 10 genetic PCs	The main manuscript further reports scores divided into genome-wide significant loci (major loci) and remaining polygenic loci, but this performance metric just reports the sum of both.	33067605	10.1038/s42255-020-00287-2	NA	NA	NA	NA	NA	NA	NA	NA	NA	RÂ² = 0.08781, RÂ² difference (PGS+covariates vs. covariates only) = 0.07981	NA	NA	NA	NA
PPM000731	PGS000266	PSS000364	PGP000089	Matrix metalloproteinase-12 (MMP-12) serum levels	age + sex + 10 genetic PCs	The main manuscript further reports scores divided into genome-wide significant loci (major loci) and remaining polygenic loci, but this performance metric just reports the sum of both.	33067605	10.1038/s42255-020-00287-2	NA	NA	NA	NA	NA	NA	NA	NA	NA	RÂ² = 0.08867, RÂ² difference (PGS+covariates vs. covariates only) = 0.08867	NA	NA	NA	NA
PPM000732	PGS000294	PSS000364	PGP000089	Vascular endothelial growth factor A (VEGF-A) serum levels	age + sex + 10 genetic PCs	The main manuscript further reports scores divided into genome-wide significant loci (major loci) and remaining polygenic loci, but this performance metric just reports the sum of both.	33067605	10.1038/s42255-020-00287-2	NA	NA	NA	NA	NA	NA	NA	NA	NA	RÂ² = 0.10967, RÂ² difference (PGS+covariates vs. covariates only) = 0.08967	NA	NA	NA	NA
PPM000733	PGS000251	PSS000364	PGP000089	Interleukin-27 (IL-27) serum levels	age + sex + 10 genetic PCs	The main manuscript further reports scores divided into genome-wide significant loci (major loci) and remaining polygenic loci, but this performance metric just reports the sum of both.	33067605	10.1038/s42255-020-00287-2	NA	NA	NA	NA	NA	NA	NA	NA	NA	RÂ² = 0.11711, RÂ² difference (PGS+covariates vs. covariates only) = 0.09911	NA	NA	NA	NA
PPM000734	PGS000226	PSS000364	PGP000089	Cystatin-B (CSTB) serum levels	age + sex + 10 genetic PCs	The main manuscript further reports scores divided into genome-wide significant loci (major loci) and remaining polygenic loci, but this performance metric just reports the sum of both.	33067605	10.1038/s42255-020-00287-2	NA	NA	NA	NA	NA	NA	NA	NA	NA	RÂ² = 0.14472, RÂ² difference (PGS+covariates vs. covariates only) = 0.10072	NA	NA	NA	NA
PPM000735	PGS000248	PSS000364	PGP000089	Heat shock 27 kDa protein (HSP_27) serum levels	age + sex + 10 genetic PCs	The main manuscript further reports scores divided into genome-wide significant loci (major loci) and remaining polygenic loci, but this performance metric just reports the sum of both.	33067605	10.1038/s42255-020-00287-2	NA	NA	NA	NA	NA	NA	NA	NA	NA	RÂ² = 0.10996, RÂ² difference (PGS+covariates vs. covariates only) = 0.10196	NA	NA	NA	NA
PPM000736	PGS000222	PSS000364	PGP000089	C-C motif chemokine 4 (CCL4) serum levels	age + sex + 10 genetic PCs	The main manuscript further reports scores divided into genome-wide significant loci (major loci) and remaining polygenic loci, but this performance metric just reports the sum of both.	33067605	10.1038/s42255-020-00287-2	NA	NA	NA	NA	NA	NA	NA	NA	NA	RÂ² = 0.13833, RÂ² difference (PGS+covariates vs. covariates only) = 0.11033	NA	NA	NA	NA
PPM000737	PGS000255	PSS000364	PGP000089	Pro-interleukin-16 (IL16) serum levels	age + sex + 10 genetic PCs	The main manuscript further reports scores divided into genome-wide significant loci (major loci) and remaining polygenic loci, but this performance metric just reports the sum of both.	33067605	10.1038/s42255-020-00287-2	NA	NA	NA	NA	NA	NA	NA	NA	NA	RÂ² = 0.1446, RÂ² difference (PGS+covariates vs. covariates only) = 0.1136	NA	NA	NA	NA
PPM000738	PGS000264	PSS000364	PGP000089	Matrix metalloproteinase-1 (MMP-1) serum levels	age + sex + 10 genetic PCs	The main manuscript further reports scores divided into genome-wide significant loci (major loci) and remaining polygenic loci, but this performance metric just reports the sum of both.	33067605	10.1038/s42255-020-00287-2	NA	NA	NA	NA	NA	NA	NA	NA	NA	RÂ² = 0.2112, RÂ² difference (PGS+covariates vs. covariates only) = 0.1192	NA	NA	NA	NA
PPM000739	PGS000257	PSS000364	PGP000089	Kidney injury molecule 1 (KIM-1) serum levels	age + sex + 10 genetic PCs	The main manuscript further reports scores divided into genome-wide significant loci (major loci) and remaining polygenic loci, but this performance metric just reports the sum of both.	33067605	10.1038/s42255-020-00287-2	NA	NA	NA	NA	NA	NA	NA	NA	NA	RÂ² = 0.22579, RÂ² difference (PGS+covariates vs. covariates only) = 0.13579	NA	NA	NA	NA
PPM000740	PGS000232	PSS000364	PGP000089	C-X-C motif chemokine 6 (CXCL6) serum levels	age + sex + 10 genetic PCs	The main manuscript further reports scores divided into genome-wide significant loci (major loci) and remaining polygenic loci, but this performance metric just reports the sum of both.	33067605	10.1038/s42255-020-00287-2	NA	NA	NA	NA	NA	NA	NA	NA	NA	RÂ² difference (PGS+covariates vs. covariates only) = 0.1496, RÂ² = 0.1536	NA	NA	NA	NA
PPM000741	PGS000284	PSS000364	PGP000089	ST2 protein (ST2) serum levels	age + sex + 10 genetic PCs	The main manuscript further reports scores divided into genome-wide significant loci (major loci) and remaining polygenic loci, but this performance metric just reports the sum of both.	33067605	10.1038/s42255-020-00287-2	NA	NA	NA	NA	NA	NA	NA	NA	NA	RÂ² = 0.32939, RÂ² difference (PGS+covariates vs. covariates only) = 0.19039	NA	NA	NA	NA
PPM000742	PGS000253	PSS000364	PGP000089	Interleukin-6 receptor subunit alpha (IL-6RA) serum levels	age + sex + 10 genetic PCs	The main manuscript further reports scores divided into genome-wide significant loci (major loci) and remaining polygenic loci, but this performance metric just reports the sum of both.	33067605	10.1038/s42255-020-00287-2	NA	NA	NA	NA	NA	NA	NA	NA	NA	RÂ² = 0.31718, RÂ² difference (PGS+covariates vs. covariates only) = 0.28118	NA	NA	NA	NA
PPM000743	PGS000296	PSS000365	PGP000090	Myocardial infarction (first-ever)	age, sex, top 5 genetic PCs	NA	32762905	10.1016/j.jacc.2020.06.024	NA	NA	1.6	[1.32,1.94]	NA	0.6632	NA	NA	NA	NA	NA	0.12	0.147	NA
PPM000744	PGS000296	PSS000365	PGP000090	Myocardial infarction (first-ever)	age, sex, top 5 genetic PCs, diabetes, hypertension, hypercholesterolemia, family history of heart disease, current smoking, family history of myocardial infarction	NA	32762905	10.1016/j.jacc.2020.06.024	NA	NA	1.51	[1.22,1.88]	NA	NA	NA	NA	NA	NA	NA	0.109	NA	NA
PPM000745	PGS000296	PSS000366	PGP000090	Coronary artery disease	age, sex, top 5 genetic PCs	NA	32762905	10.1016/j.jacc.2020.06.024	NA	NA	1.66	[1.53,1.81]	NA	0.712	NA	NA	NA	NA	NA	0.128	0.197	NA
PPM000746	PGS000296	PSS000366	PGP000090	Coronary artery disease	age, sex, top 5 genetic PCs, diabetes, hypertension, hypercholesterolemia, smoking, body mass index	NA	32762905	10.1016/j.jacc.2020.06.024	NA	NA	1.58	[1.42,1.75]	NA	NA	NA	NA	NA	NA	NA	0.118	NA	NA
PPM000747	PGS000013	PSS000367	PGP000090	Coronary artery disease	age, sex, top 5 genetic PCs	NA	32762905	10.1016/j.jacc.2020.06.024	NA	NA	1.5302	NA	NA	0.8021	NA	NA	NA	NA	NA	0.111	0.329	NA
PPM000748	PGS000013	PSS000365	PGP000090	Myocardial infarction (first-ever)	age, sex, top 5 genetic PCs	NA	32762905	10.1016/j.jacc.2020.06.024	NA	NA	1.4605	NA	NA	0.6482	NA	NA	NA	NA	NA	0.103	0.134	NA
PPM000749	PGS000013	PSS000366	PGP000090	Coronary artery disease	age, sex, top 5 genetic PCs	NA	32762905	10.1016/j.jacc.2020.06.024	NA	NA	1.5793	NA	NA	0.7066	NA	NA	NA	NA	NA	0.117	0.19	NA
PPM000750	PGS000024	PSS000368	PGP000091	Type 1 diabetes (by age 8; landmark age 2 years)	NA	NA	32770166	10.1038/s41591-020-0930-4	NA	NA	NA	NA	NA	0.73	[0.7,0.77]	NA	NA	NA	NA	NA	0.218	NA
PPM000751	PGS000024	PSS000368	PGP000091	Type 1 diabetes (1 year horizon time; landmark age 2 years)	autoantibodies, family history	NA	32770166	10.1038/s41591-020-0930-4	NA	NA	NA	NA	NA	0.96	NA	NA	NA	NA	NA	NA	0.797	NA
PPM000752	PGS000024	PSS000368	PGP000091	Type 1 diabetes (3 years horizon time; landmark age 2 years)	autoantibodies, family history	NA	32770166	10.1038/s41591-020-0930-4	NA	NA	NA	NA	NA	0.94	NA	NA	NA	NA	NA	NA	0.71	NA
PPM000753	PGS000024	PSS000368	PGP000091	Type 1 diabetes (5 years horizon time; landmark age 2 years)	autoantibodies, family history	NA	32770166	10.1038/s41591-020-0930-4	NA	NA	NA	NA	NA	0.93	NA	NA	NA	NA	NA	NA	0.671	NA
PPM000754	PGS000024	PSS000368	PGP000091	Type 1 diabetes (8 years horizon time; landmark age 2 years)	autoantibodies, family history	NA	32770166	10.1038/s41591-020-0930-4	NA	NA	NA	NA	NA	0.87	NA	NA	NA	NA	NA	NA	0.479	NA
PPM000755	PGS000024	PSS000368	PGP000091	Type 1 diabetes (5 years horizon time; landmark age 4 years)	autoantibodies, family history	NA	32770166	10.1038/s41591-020-0930-4	NA	NA	NA	NA	NA	0.96	NA	NA	NA	NA	NA	NA	0.797	NA
PPM000756	PGS000297	PSS000374	PGP000092	Height (cm)	Sex, age	NA	32527150	10.1161/circgen.119.002775	NA	NA	NA	NA	NA	NA	NA	NA	NA	RÂ² = 0.1192	NA	NA	NA	NA
PPM000757	PGS000297	PSS000375	PGP000092	Height (cm)	Sex, age	NA	32527150	10.1161/circgen.119.002775	NA	NA	NA	NA	NA	NA	NA	NA	NA	RÂ² = 0.11720000000000001	NA	NA	NA	NA
PPM000758	PGS000297	PSS000376	PGP000092	Height (cm)	Sex, age	NA	32527150	10.1161/circgen.119.002775	NA	NA	NA	NA	NA	NA	NA	NA	NA	RÂ² = 0.1368	NA	NA	NA	NA
PPM000759	PGS000297	PSS000377	PGP000092	Height (cm)	Sex, age	NA	32527150	10.1161/circgen.119.002775	NA	NA	NA	NA	NA	NA	NA	NA	NA	RÂ² = 0.1273	NA	NA	NA	NA
PPM000760	PGS000297	PSS000378	PGP000092	Height (cm)	Sex, age	NA	32527150	10.1161/circgen.119.002775	NA	NA	NA	NA	NA	NA	NA	NA	NA	RÂ² = 0.1382	NA	NA	NA	NA
PPM000761	PGS000298	PSS000374	PGP000092	Body mass index (kg/m2)	Sex, age	NA	32527150	10.1161/circgen.119.002775	NA	NA	NA	NA	NA	NA	NA	NA	NA	RÂ² = 0.0579	NA	NA	NA	NA
PPM000762	PGS000298	PSS000375	PGP000092	Body mass index (kg/m2)	Sex, age	NA	32527150	10.1161/circgen.119.002775	NA	NA	NA	NA	NA	NA	NA	NA	NA	RÂ² = 0.061200000000000004	NA	NA	NA	NA
PPM000763	PGS000298	PSS000376	PGP000092	Body mass index (kg/m2)	Sex, age	NA	32527150	10.1161/circgen.119.002775	NA	NA	NA	NA	NA	NA	NA	NA	NA	RÂ² = 0.0647	NA	NA	NA	NA
PPM000764	PGS000298	PSS000377	PGP000092	Body mass index (kg/m2)	Sex, age	NA	32527150	10.1161/circgen.119.002775	NA	NA	NA	NA	NA	NA	NA	NA	NA	RÂ² = 0.0655	NA	NA	NA	NA
PPM000765	PGS000298	PSS000378	PGP000092	Body mass index (kg/m2)	Sex, age	NA	32527150	10.1161/circgen.119.002775	NA	NA	NA	NA	NA	NA	NA	NA	NA	RÂ² = 0.0591	NA	NA	NA	NA
PPM000766	PGS000299	PSS000376	PGP000092	Waist-to-hip ratio	Sex, age, age^2, BMI	NA	32527150	10.1161/circgen.119.002775	NA	NA	NA	NA	NA	NA	NA	NA	NA	RÂ² = 0.0138	NA	NA	NA	NA
PPM000767	PGS000299	PSS000377	PGP000092	Waist-to-hip ratio	Sex, age, age^2, BMI	NA	32527150	10.1161/circgen.119.002775	NA	NA	NA	NA	NA	NA	NA	NA	NA	RÂ² = 0.0141	NA	NA	NA	NA
PPM000768	PGS000299	PSS000378	PGP000092	Waist-to-hip ratio	Sex, age, age^2, BMI	NA	32527150	10.1161/circgen.119.002775	NA	NA	NA	NA	NA	NA	NA	NA	NA	RÂ² = 0.0195	NA	NA	NA	NA
PPM000769	PGS000300	PSS000374	PGP000092	Heart rate (bpm)	Sex, age, age^2, BMI	NA	32527150	10.1161/circgen.119.002775	NA	NA	NA	NA	NA	NA	NA	NA	NA	RÂ² = 0.021099999999999997	NA	NA	NA	NA
PPM000770	PGS000300	PSS000376	PGP000092	Heart rate (bpm)	Sex, age, age^2, BMI	NA	32527150	10.1161/circgen.119.002775	NA	NA	NA	NA	NA	NA	NA	NA	NA	RÂ² = 0.0146	NA	NA	NA	NA
PPM000771	PGS000301	PSS000376	PGP000092	Systolic blood pressure (mmHg)	Sex, age, age^2, BMI	NA	32527150	10.1161/circgen.119.002775	NA	NA	NA	NA	NA	NA	NA	NA	NA	RÂ² = 0.0215	NA	NA	NA	NA
PPM000772	PGS000302	PSS000376	PGP000092	Diastolic blood pressure (mmHg)	Sex, age, age^2, BMI	NA	32527150	10.1161/circgen.119.002775	NA	NA	NA	NA	NA	NA	NA	NA	NA	RÂ² = 0.0448	NA	NA	NA	NA
PPM000773	PGS000303	PSS000376	PGP000092	Estimated glomerular filtration rate (mL/min per 1.73 m2)	Sex, age	NA	32527150	10.1161/circgen.119.002775	NA	NA	NA	NA	NA	NA	NA	NA	NA	RÂ² = 0.0504	NA	NA	NA	NA
PPM000774	PGS000304	PSS000376	PGP000092	HbA1c (%)	Sex, age, age^2	NA	32527150	10.1161/circgen.119.002775	NA	NA	NA	NA	NA	NA	NA	NA	NA	RÂ² = 0.0283	NA	NA	NA	NA
PPM000775	PGS000305	PSS000376	PGP000092	Fasting glucose (mmol/l)	Sex, age, age^2	NA	32527150	10.1161/circgen.119.002775	NA	NA	NA	NA	NA	NA	NA	NA	NA	RÂ² = 0.0367	NA	NA	NA	NA
PPM000776	PGS000306	PSS000376	PGP000092	Fasting glucose (mmol/l)	Sex, age, BMI	NA	32527150	10.1161/circgen.119.002775	NA	NA	NA	NA	NA	NA	NA	NA	NA	RÂ² = 0.0095	NA	NA	NA	NA
PPM000777	PGS000307	PSS000376	PGP000092	Fasting insulin (mU/I)	Sex, age	NA	32527150	10.1161/circgen.119.002775	NA	NA	NA	NA	NA	NA	NA	NA	NA	RÂ² = 0.0145	NA	NA	NA	NA
PPM000778	PGS000308	PSS000376	PGP000092	Fasting insulin (mU/I)	Sex, age, BMI	NA	32527150	10.1161/circgen.119.002775	NA	NA	NA	NA	NA	NA	NA	NA	NA	RÂ² = 0.0069	NA	NA	NA	NA
PPM000779	PGS000309	PSS000376	PGP000092	High-density lipoprotein (mmol/l)	Sex, age, age^2	NA	32527150	10.1161/circgen.119.002775	NA	NA	NA	NA	NA	NA	NA	NA	NA	RÂ² = 0.1149	NA	NA	NA	NA
PPM000780	PGS000310	PSS000376	PGP000092	Low-density lipoprotein (mmol/l)	Sex, age, age^2	NA	32527150	10.1161/circgen.119.002775	NA	NA	NA	NA	NA	NA	NA	NA	NA	RÂ² = 0.1849	NA	NA	NA	NA
PPM000781	PGS000311	PSS000376	PGP000092	Total cholesterol (mmol/l)	Sex, age, age^2	NA	32527150	10.1161/circgen.119.002775	NA	NA	NA	NA	NA	NA	NA	NA	NA	RÂ² = 0.1295	NA	NA	NA	NA
PPM000782	PGS000312	PSS000376	PGP000092	Triglycerides (mmol/l)	Sex, age, age^2	NA	32527150	10.1161/circgen.119.002775	NA	NA	NA	NA	NA	NA	NA	NA	NA	RÂ² = 0.0656	NA	NA	NA	NA
PPM000783	PGS000313	PSS000376	PGP000092	Lipoprotein(a) (mg/l)	Sex, age, age^2	NA	32527150	10.1161/circgen.119.002775	NA	NA	NA	NA	NA	NA	NA	NA	NA	RÂ² = 0.3959	NA	NA	NA	NA
PPM000784	PGS000314	PSS000376	PGP000092	C-reactive protein (mg/l)	Sex, age	NA	32527150	10.1161/circgen.119.002775	NA	NA	NA	NA	NA	NA	NA	NA	NA	RÂ² = 0.0369	NA	NA	NA	NA
PPM000785	PGS000315	PSS000376	PGP000092	Immunoglobulin E (kU/I)	Sex, age	NA	32527150	10.1161/circgen.119.002775	NA	NA	NA	NA	NA	NA	NA	NA	NA	RÂ² = 0.0206	NA	NA	NA	NA
PPM000786	PGS000297	PSS000369	PGP000092	Height (cm)	Sex, age	NA	32527150	10.1161/circgen.119.002775	NA	NA	NA	NA	NA	NA	NA	NA	NA	RÂ² = 0.087	NA	NA	NA	NA
PPM000787	PGS000297	PSS000370	PGP000092	Height (cm)	Sex, age	NA	32527150	10.1161/circgen.119.002775	NA	NA	NA	NA	NA	NA	NA	NA	NA	RÂ² = 0.0755	NA	NA	NA	NA
PPM000788	PGS000297	PSS000371	PGP000092	Height (cm)	Sex, age	NA	32527150	10.1161/circgen.119.002775	NA	NA	NA	NA	NA	NA	NA	NA	NA	RÂ² = 0.0887	NA	NA	NA	NA
PPM000789	PGS000297	PSS000372	PGP000092	Height (cm)	Sex, age	NA	32527150	10.1161/circgen.119.002775	NA	NA	NA	NA	NA	NA	NA	NA	NA	RÂ² = 0.0986	NA	NA	NA	NA
PPM000790	PGS000297	PSS000373	PGP000092	Height (cm)	Sex, age	NA	32527150	10.1161/circgen.119.002775	NA	NA	NA	NA	NA	NA	NA	NA	NA	RÂ² = 0.1158	NA	NA	NA	NA
PPM000791	PGS000298	PSS000369	PGP000092	Body mass index (kg/m2)	Sex, age	NA	32527150	10.1161/circgen.119.002775	NA	NA	NA	NA	NA	NA	NA	NA	NA	RÂ² = 0.0671	NA	NA	NA	NA
PPM000792	PGS000298	PSS000370	PGP000092	Body mass index (kg/m2)	Sex, age	NA	32527150	10.1161/circgen.119.002775	NA	NA	NA	NA	NA	NA	NA	NA	NA	RÂ² = 0.057	NA	NA	NA	NA
PPM000793	PGS000298	PSS000371	PGP000092	Body mass index (kg/m2)	Sex, age	NA	32527150	10.1161/circgen.119.002775	NA	NA	NA	NA	NA	NA	NA	NA	NA	RÂ² = 0.0886	NA	NA	NA	NA
PPM000794	PGS000298	PSS000372	PGP000092	Body mass index (kg/m2)	Sex, age	NA	32527150	10.1161/circgen.119.002775	NA	NA	NA	NA	NA	NA	NA	NA	NA	RÂ² = 0.092	NA	NA	NA	NA
PPM000795	PGS000298	PSS000373	PGP000092	Body mass index (kg/m2)	Sex, age	NA	32527150	10.1161/circgen.119.002775	NA	NA	NA	NA	NA	NA	NA	NA	NA	RÂ² = 0.1194	NA	NA	NA	NA
PPM000796	PGS000299	PSS000371	PGP000092	Waist-to-hip ratio	Sex, age, age^2, BMI	NA	32527150	10.1161/circgen.119.002775	NA	NA	NA	NA	NA	NA	NA	NA	NA	RÂ² = 0.01	NA	NA	NA	NA
PPM000797	PGS000299	PSS000372	PGP000092	Waist-to-hip ratio	Sex, age, age^2, BMI	NA	32527150	10.1161/circgen.119.002775	NA	NA	NA	NA	NA	NA	NA	NA	NA	RÂ² = 0.017	NA	NA	NA	NA
PPM000798	PGS000299	PSS000373	PGP000092	Waist-to-hip ratio	Sex, age, age^2, BMI	NA	32527150	10.1161/circgen.119.002775	NA	NA	NA	NA	NA	NA	NA	NA	NA	RÂ² = 0.0156	NA	NA	NA	NA
PPM000799	PGS000300	PSS000369	PGP000092	Heart rate (bpm)	Sex, age, age^2, BMI	NA	32527150	10.1161/circgen.119.002775	NA	NA	NA	NA	NA	NA	NA	NA	NA	RÂ² = 0.0028	NA	NA	NA	NA
PPM000800	PGS000300	PSS000371	PGP000092	Heart rate (bpm)	Sex, age, age^2, BMI	NA	32527150	10.1161/circgen.119.002775	NA	NA	NA	NA	NA	NA	NA	NA	NA	RÂ² = 0.0223	NA	NA	NA	NA
PPM000801	PGS000301	PSS000371	PGP000092	Systolic blood pressure (mmHg)	Sex, age, age^2, BMI	NA	32527150	10.1161/circgen.119.002775	NA	NA	NA	NA	NA	NA	NA	NA	NA	RÂ² = 0.012	NA	NA	NA	NA
PPM000802	PGS000302	PSS000371	PGP000092	Diastolic blood pressure (mmHg)	Sex, age, age^2, BMI	NA	32527150	10.1161/circgen.119.002775	NA	NA	NA	NA	NA	NA	NA	NA	NA	RÂ² = 0.0088	NA	NA	NA	NA
PPM000803	PGS000304	PSS000371	PGP000092	HbA1c (%)	Sex, age, age^2	NA	32527150	10.1161/circgen.119.002775	NA	NA	NA	NA	NA	NA	NA	NA	NA	RÂ² = 0.0277	NA	NA	NA	NA
PPM000804	PGS000316	PSS000382	PGP000093	Coeliac disease	NA	NA	32790217	10.1111/apt.15826	NA	NA	NA	NA	NA	0.879	[0.87,0.888]	NA	NA	NA	NA	NA	0.504	NA
PPM000805	PGS000316	PSS000381	PGP000093	Coeliac disease	NA	NA	32790217	10.1111/apt.15826	NA	NA	NA	NA	NA	0.835	[0.76,0.911]	NA	NA	NA	NA	NA	0.395	NA
PPM000806	PGS000116	PSS000399	PGP000054	Incident coronary artery disease	NA	NA	32068818	10.1001/jama.2019.22241	1.32	[1.3,1.34]	NA	NA	NA	NA	NA	0.61	[0.6,0.62]	NA	0.086	NA	NA	0.106
PPM000807	PGS000116	PSS000399	PGP000054	Incident coronary artery disease	age,sex	NA	32068818	10.1001/jama.2019.22241	NA	NA	NA	NA	NA	NA	NA	0.76	[0.75,0.76]	NA	NA	NA	NA	0.259
PPM000808	PGS000116	PSS000399	PGP000054	Incident coronary artery disease	pooled cohort equations	NA	32068818	10.1001/jama.2019.22241	NA	NA	NA	NA	NA	NA	NA	0.78	[0.77,0.79]	NA	NA	NA	NA	0.29
PPM000809	PGS000116	PSS000387	PGP000054	Incident coronary artery disease (over age 55)	NA	NA	32068818	10.1001/jama.2019.22241	NA	NA	NA	NA	NA	NA	NA	0.6	[0.59,0.61]	NA	NA	NA	NA	0.099
PPM000810	PGS000116	PSS000387	PGP000054	Incident coronary artery disease (over age 55)	age,sex	NA	32068818	10.1001/jama.2019.22241	NA	NA	NA	NA	NA	NA	NA	0.71	[0.7,0.72]	NA	NA	NA	NA	0.194
PPM000811	PGS000116	PSS000387	PGP000054	Incident coronary artery disease (over age 55)	pooled cohort equations	NA	32068818	10.1001/jama.2019.22241	NA	NA	NA	NA	NA	NA	NA	0.74	[0.73,0.74]	NA	NA	NA	NA	0.231
PPM000812	PGS000116	PSS000383	PGP000054	Incident coronary artery disease (under age 55)	NA	NA	32068818	10.1001/jama.2019.22241	NA	NA	NA	NA	NA	NA	NA	0.64	[0.63,0.66]	NA	NA	NA	NA	0.128
PPM000813	PGS000116	PSS000383	PGP000054	Incident coronary artery disease (under age 55)	age,sex	NA	32068818	10.1001/jama.2019.22241	NA	NA	NA	NA	NA	NA	NA	0.76	[0.75,0.78]	NA	NA	NA	NA	0.259
PPM000814	PGS000116	PSS000383	PGP000054	Incident coronary artery disease (under age 55)	pooled cohort equations	NA	32068818	10.1001/jama.2019.22241	NA	NA	NA	NA	NA	NA	NA	0.8	[0.79,0.82]	NA	NA	NA	NA	0.325
PPM000815	PGS000116	PSS000391	PGP000054	Incident coronary artery disease (in males)	NA	NA	32068818	10.1001/jama.2019.22241	NA	NA	NA	NA	NA	NA	NA	0.61	[0.6,0.62]	NA	NA	NA	NA	0.106
PPM000816	PGS000116	PSS000391	PGP000054	Incident coronary artery disease (in males)	age,sex	NA	32068818	10.1001/jama.2019.22241	NA	NA	NA	NA	NA	NA	NA	0.68	[0.67,0.69]	NA	NA	NA	NA	0.163
PPM000817	PGS000116	PSS000391	PGP000054	Incident coronary artery disease (in males)	pooled cohort equations	NA	32068818	10.1001/jama.2019.22241	NA	NA	NA	NA	NA	NA	NA	0.71	[0.7,0.72]	NA	NA	NA	NA	0.194
PPM000818	PGS000116	PSS000395	PGP000054	Incident coronary artery disease (in females)	NA	NA	32068818	10.1001/jama.2019.22241	NA	NA	NA	NA	NA	NA	NA	0.61	[0.6,0.63]	NA	NA	NA	NA	0.106
PPM000819	PGS000116	PSS000395	PGP000054	Incident coronary artery disease (in females)	age,sex	NA	32068818	10.1001/jama.2019.22241	NA	NA	NA	NA	NA	NA	NA	0.71	[0.7,0.73]	NA	NA	NA	NA	0.194
PPM000820	PGS000116	PSS000395	PGP000054	Incident coronary artery disease (in females)	pooled cohort equations	NA	32068818	10.1001/jama.2019.22241	NA	NA	NA	NA	NA	NA	NA	0.76	[0.74,0.77]	NA	NA	NA	NA	0.259
PPM000821	PGS000117	PSS000400	PGP000054	Incident cardiovascular disease	NA	NA	32068818	10.1001/jama.2019.22241	NA	NA	NA	NA	NA	NA	NA	0.56	[0.56,0.57]	NA	NA	NA	NA	0.076
PPM000822	PGS000117	PSS000400	PGP000054	Incident cardiovascular disease	age,sex	NA	32068818	10.1001/jama.2019.22241	NA	NA	NA	NA	NA	NA	NA	0.71	[0.71,0.72]	NA	NA	NA	NA	0.194
PPM000823	PGS000117	PSS000400	PGP000054	Incident cardiovascular disease	pooled cohort equations	NA	32068818	10.1001/jama.2019.22241	NA	NA	NA	NA	NA	NA	NA	0.75	[0.75,0.76]	NA	NA	NA	NA	0.245
PPM000824	PGS000117	PSS000388	PGP000054	Incident cardiovascular disease (under age 55)	NA	NA	32068818	10.1001/jama.2019.22241	NA	NA	NA	NA	NA	NA	NA	0.56	[0.55,0.56]	NA	NA	NA	NA	0.076
PPM000825	PGS000117	PSS000388	PGP000054	Incident cardiovascular disease (under age 55)	age,sex	NA	32068818	10.1001/jama.2019.22241	NA	NA	NA	NA	NA	NA	NA	0.66	[0.65,0.66]	NA	NA	NA	NA	0.144
PPM000826	PGS000117	PSS000388	PGP000054	Incident cardiovascular disease (under age 55)	pooled cohort equations	NA	32068818	10.1001/jama.2019.22241	NA	NA	NA	NA	NA	NA	NA	0.7	[0.7,0.71]	NA	NA	NA	NA	0.183
PPM000827	PGS000117	PSS000384	PGP000054	Incident cardiovascular disease (over age 55)	NA	NA	32068818	10.1001/jama.2019.22241	NA	NA	NA	NA	NA	NA	NA	0.59	[0.58,0.61]	NA	NA	NA	NA	0.093
PPM000828	PGS000117	PSS000384	PGP000054	Incident cardiovascular disease (over age 55)	age,sex	NA	32068818	10.1001/jama.2019.22241	NA	NA	NA	NA	NA	NA	NA	0.7	[0.69,0.71]	NA	NA	NA	NA	0.183
PPM000829	PGS000117	PSS000384	PGP000054	Incident cardiovascular disease (over age 55)	pooled cohort equations	NA	32068818	10.1001/jama.2019.22241	NA	NA	NA	NA	NA	NA	NA	0.77	[0.76,0.78]	NA	NA	NA	NA	0.274
PPM000830	PGS000117	PSS000392	PGP000054	Incident cardiovascular disease (in males)	NA	NA	32068818	10.1001/jama.2019.22241	NA	NA	NA	NA	NA	NA	NA	0.57	[0.56,0.57]	NA	NA	NA	NA	0.081
PPM000831	PGS000117	PSS000392	PGP000054	Incident cardiovascular disease (in males)	age,sex	NA	32068818	10.1001/jama.2019.22241	NA	NA	NA	NA	NA	NA	NA	0.67	[0.66,0.67]	NA	NA	NA	NA	0.153
PPM000832	PGS000117	PSS000392	PGP000054	Incident cardiovascular disease (in males)	pooled cohort equations	NA	32068818	10.1001/jama.2019.22241	NA	NA	NA	NA	NA	NA	NA	0.71	[0.71,0.72]	NA	NA	NA	NA	0.194
PPM000833	PGS000117	PSS000396	PGP000054	Incident cardiovascular disease (in females)	NA	NA	32068818	10.1001/jama.2019.22241	NA	NA	NA	NA	NA	NA	NA	0.56	[0.55,0.57]	NA	NA	NA	NA	0.076
PPM000834	PGS000117	PSS000396	PGP000054	Incident cardiovascular disease (in females)	age,sex	NA	32068818	10.1001/jama.2019.22241	NA	NA	NA	NA	NA	NA	NA	0.69	[0.68,0.7]	NA	NA	NA	NA	0.173
PPM000835	PGS000117	PSS000396	PGP000054	Incident cardiovascular disease (in females)	pooled cohort equations	NA	32068818	10.1001/jama.2019.22241	NA	NA	NA	NA	NA	NA	NA	0.74	[0.73,0.75]	NA	NA	NA	NA	0.231
PPM000836	PGS000116	PSS000401	PGP000054	Incident coronary artery disease	QRISK3	NA	32068818	10.1001/jama.2019.22241	NA	NA	NA	NA	NA	NA	NA	0.74	[0.73,0.75]	NA	NA	NA	NA	0.231
PPM000837	PGS000116	PSS000389	PGP000054	Incident coronary artery disease (over age 55)	QRISK3	NA	32068818	10.1001/jama.2019.22241	NA	NA	NA	NA	NA	NA	NA	0.75	[0.74,0.76]	NA	NA	NA	NA	0.245
PPM000838	PGS000116	PSS000385	PGP000054	Incident coronary artery disease (under age 55)	QRISK3	NA	32068818	10.1001/jama.2019.22241	NA	NA	NA	NA	NA	NA	NA	0.83	[0.81,0.84]	NA	NA	NA	NA	0.384
PPM000839	PGS000116	PSS000393	PGP000054	Incident coronary artery disease (in males)	QRISK3	NA	32068818	10.1001/jama.2019.22241	NA	NA	NA	NA	NA	NA	NA	0.73	[0.72,0.74]	NA	NA	NA	NA	0.218
PPM000840	PGS000116	PSS000397	PGP000054	Incident coronary artery disease (in females)	QRISK3	NA	32068818	10.1001/jama.2019.22241	NA	NA	NA	NA	NA	NA	NA	0.78	[0.76,0.79]	NA	NA	NA	NA	0.29
PPM000841	PGS000117	PSS000402	PGP000054	Incident cardiovascular disease	QRISK3	NA	32068818	10.1001/jama.2019.22241	NA	NA	NA	NA	NA	NA	NA	0.75	[0.75,0.76]	NA	NA	NA	NA	0.245
PPM000842	PGS000117	PSS000390	PGP000054	Incident cardiovascular disease (over age 55)	QRISK3	NA	32068818	10.1001/jama.2019.22241	NA	NA	NA	NA	NA	NA	NA	0.7	[0.7,0.71]	NA	NA	NA	NA	0.183
PPM000843	PGS000117	PSS000386	PGP000054	Incident cardiovascular disease (under age 55)	QRISK3	NA	32068818	10.1001/jama.2019.22241	NA	NA	NA	NA	NA	NA	NA	0.77	[0.76,0.78]	NA	NA	NA	NA	0.274
PPM000844	PGS000117	PSS000394	PGP000054	Incident cardiovascular disease (in males)	QRISK3	NA	32068818	10.1001/jama.2019.22241	NA	NA	NA	NA	NA	NA	NA	0.71	[0.71,0.72]	NA	NA	NA	NA	0.194
PPM000845	PGS000117	PSS000398	PGP000054	Incident cardiovascular disease (in females)	QRISK3	NA	32068818	10.1001/jama.2019.22241	NA	NA	NA	NA	NA	NA	NA	0.74	[0.73,0.75]	NA	NA	NA	NA	0.231
PPM000846	PGS000317	PSS000406	PGP000094	Breast cancer	study, genetic ancestry (ADMIXTURE)	NA	31553449	10.1093/jnci/djz174	NA	NA	1.58	[1.52,1.64]	NA	0.63	[0.62,0.64]	NA	NA	NA	NA	0.118	0.12	NA
PPM000847	PGS000317	PSS000406	PGP000094	Breast cancer	NA	NA	31553449	10.1093/jnci/djz174	NA	NA	1.7	[1.63,1.78]	NA	NA	NA	NA	NA	NA	NA	0.133	NA	NA
PPM000848	PGS000317	PSS000408	PGP000094	Breast cancer (US Latinas)	study, genetic ancestry (ADMIXTURE)	NA	31553449	10.1093/jnci/djz174	NA	NA	1.62	[1.52,1.71]	NA	0.63	[0.62,0.65]	NA	NA	NA	NA	0.123	0.12	NA
PPM000849	PGS000317	PSS000407	PGP000094	Breast cancer (Latin american women)	study, genetic ancestry (ADMIXTURE)	NA	31553449	10.1093/jnci/djz174	NA	NA	1.54	[1.45,1.63]	NA	0.62	[0.61,0.64]	NA	NA	NA	NA	0.113	0.113	NA
PPM000850	PGS000318	PSS000409	PGP000095	All-cause mortality (age at death in females)	10 genetic PCs	NA	32758451	10.1016/j.ajhg.2020.07.002	1.1	[1.05,1.16]	NA	NA	NA	NA	NA	NA	NA	NA	0.061	NA	NA	NA
PPM000851	PGS000319	PSS000410	PGP000095	All-cause mortality (age at death in males)	10 genetic PCs	NA	32758451	10.1016/j.ajhg.2020.07.002	1.15	[1.1,1.19]	NA	NA	NA	NA	NA	NA	NA	NA	0.066	NA	NA	NA
PPM000852	PGS000318	PSS000409	PGP000095	Years of life lost (females)	10 genetic PCs	NA	32758451	10.1016/j.ajhg.2020.07.002	NA	NA	NA	NA	0.97 [0.5,1.44]	NA	NA	NA	NA	NA	NA	NA	NA	NA
PPM000853	PGS000319	PSS000410	PGP000095	Years of life lost (males)	10 genetic PCs	NA	32758451	10.1016/j.ajhg.2020.07.002	NA	NA	NA	NA	1.36 [0.98,1.73]	NA	NA	NA	NA	NA	NA	NA	NA	NA
PPM000854	PGS000318	PSS000409	PGP000095	All-cause mortality (age at death in females)	10 genetic PCs, risk factors measured at baseline (BMI, smoking status, alcohol consumption, SBP, DBP, eGFR, total cholesterol, LDL cholesterol, HDL cholesterol, triglycerides, blood glucose, and sleep duration)	NA	32758451	10.1016/j.ajhg.2020.07.002	1.06	[0.99,1.13]	NA	NA	NA	NA	NA	NA	NA	NA	0.056	NA	NA	NA
PPM000855	PGS000319	PSS000410	PGP000095	All-cause mortality (age at death in males)	10 genetic PCs, risk factors measured at baseline (BMI, smoking status, alcohol consumption, SBP, DBP, eGFR, total cholesterol, LDL cholesterol, HDL cholesterol, triglycerides, blood glucose, and sleep duration)	NA	32758451	10.1016/j.ajhg.2020.07.002	1.1	[1.04,1.15]	NA	NA	NA	NA	NA	NA	NA	NA	0.061	NA	NA	NA
PPM000856	PGS000318	PSS000409	PGP000095	Years of life lost (females)	10 genetic PCs, risk factors measured at baseline (BMI, smoking status, alcohol consumption, SBP, DBP, eGFR, total cholesterol, LDL cholesterol, HDL cholesterol, triglycerides, blood glucose, and sleep duration)	NA	32758451	10.1016/j.ajhg.2020.07.002	NA	NA	NA	NA	0.58 [-0.11,1.26]	NA	NA	NA	NA	NA	NA	NA	NA	NA
PPM000857	PGS000319	PSS000410	PGP000095	Years of life lost (males)	10 genetic PCs, risk factors measured at baseline (BMI, smoking status, alcohol consumption, SBP, DBP, eGFR, total cholesterol, LDL cholesterol, HDL cholesterol, triglycerides, blood glucose, and sleep duration)	NA	32758451	10.1016/j.ajhg.2020.07.002	NA	NA	NA	NA	0.92 [0.43,1.4]	NA	NA	NA	NA	NA	NA	NA	NA	NA
PPM000858	PGS000320	PSS000413	PGP000096	Body mass index (BMI; kg/m^2)	age, sex, 10 genetic PCs	NA	32692746	10.1371/journal.pmed.1003196	NA	NA	NA	NA	1.29	NA	NA	NA	NA	RÂ² = 0.06760000000000001	NA	NA	NA	NA
PPM000859	PGS000320	PSS000412	PGP000096	Body mass index (BMI; kg/m^2) in MC4R non-carriers	age, sex, 10 genetic PCs	NA	32692746	10.1371/journal.pmed.1003196	NA	NA	NA	NA	NA	NA	NA	NA	NA	Higher PRS in obese vs. normal weight MC4R non-carriers (p-value) = 2e-16	NA	NA	NA	NA
PPM000860	PGS000320	PSS000411	PGP000096	Body mass index (BMI; kg/m^2) in MC4R carriers	age, sex, 10 genetic PCs	NA	32692746	10.1371/journal.pmed.1003196	NA	NA	NA	NA	NA	NA	NA	NA	NA	Higher PRS in obese vs. normal weight MC4R mutation carriers (p-value) = 1.7e-06	NA	NA	NA	NA
PPM000861	PGS000323	PSS000422	PGP000097	Serum testosterone levels in males	age, sex, PCs 1-40, blood draw time, fasting time, sample dilution factor, batch, genotyping array	NA	32873964	10.1038/s41431-020-00712-w	NA	NA	NA	NA	NA	NA	NA	NA	NA	RÂ² = 0.31	NA	NA	NA	NA
PPM000862	PGS000321	PSS000422	PGP000097	Serum testosterone levels in males	age, sex, PCs 1-40, blood draw time, fasting time, sample dilution factor, batch, genotyping array	NA	32873964	10.1038/s41431-020-00712-w	NA	NA	NA	NA	NA	NA	NA	NA	NA	RÂ² = 0.21	NA	NA	NA	NA
PPM000863	PGS000322	PSS000422	PGP000097	Serum testosterone levels in males	age, sex, PCs 1-40, blood draw time, fasting time, sample dilution factor, batch, genotyping array	NA	32873964	10.1038/s41431-020-00712-w	NA	NA	NA	NA	NA	NA	NA	NA	NA	RÂ² = 0.02	NA	NA	NA	NA
PPM000864	PGS000322	PSS000421	PGP000097	Serum testosterone levels in females	age, sex, PCs 1-40, blood draw time, fasting time, sample dilution factor, batch, genotyping array	NA	32873964	10.1038/s41431-020-00712-w	NA	NA	NA	NA	NA	NA	NA	NA	NA	RÂ² = 0.18	NA	NA	NA	NA
PPM000865	PGS000321	PSS000421	PGP000097	Serum testosterone levels in females	age, sex, PCs 1-40, blood draw time, fasting time, sample dilution factor, batch, genotyping array	NA	32873964	10.1038/s41431-020-00712-w	NA	NA	NA	NA	NA	NA	NA	NA	NA	RÂ² = 0.13	NA	NA	NA	NA
PPM000866	PGS000323	PSS000421	PGP000097	Serum testosterone levels in females	age, sex, PCs 1-40, blood draw time, fasting time, sample dilution factor, batch, genotyping array	NA	32873964	10.1038/s41431-020-00712-w	NA	NA	NA	NA	NA	NA	NA	NA	NA	RÂ² = 0.023	NA	NA	NA	NA
PPM000867	PGS000324	PSS000429	PGP000052	Enthesitis-related Arthritis	NA	NA	32887683	10.1136/annrheumdis-2020-217421	NA	NA	1.84	[1.6,2.17]	NA	0.7	[0.63,0.77]	NA	NA	NA	NA	0.15	0.183	NA
PPM000868	PGS000324	PSS000432	PGP000052	Enthesitis-related Arthritis	NA	NA	32887683	10.1136/annrheumdis-2020-217421	NA	NA	2.99	[2.11,4.54]	NA	0.84	[0.71,0.97]	NA	NA	NA	NA	0.291	0.406	NA
PPM000869	PGS000325	PSS000430	PGP000052	Oligoarthritis Juvenile Idiophatic Arthritis	NA	NA	32887683	10.1136/annrheumdis-2020-217421	NA	NA	1.93	[1.76,2.11]	NA	0.77	[0.73,0.8]	NA	NA	NA	NA	0.162	0.274	NA
PPM000870	PGS000325	PSS000433	PGP000052	Oligoarthritis Juvenile Idiophatic Arthritis	NA	NA	32887683	10.1136/annrheumdis-2020-217421	NA	NA	2.24	[1.88,2.71]	NA	0.74	[0.7,0.79]	NA	NA	NA	NA	0.201	0.231	NA
PPM000871	PGS000326	PSS000431	PGP000052	Rheumatoid-factor-negative Polyarthritis	NA	NA	32887683	10.1136/annrheumdis-2020-217421	NA	NA	1.48	[1.33,1.64]	NA	0.64	[0.59,0.69]	NA	NA	NA	NA	0.105	0.128	NA
PPM000872	PGS000326	PSS000434	PGP000052	Rheumatoid-factor-negative Polyarthritis	NA	NA	32887683	10.1136/annrheumdis-2020-217421	NA	NA	1.69	[1.42,2.02]	NA	0.66	[0.59,0.73]	NA	NA	NA	NA	0.131	0.144	NA
PPM000873	PGS000324	PSS000429	PGP000052	Enthesitis-related Arthritis	sex, genetic PCs 1-10	NA	32887683	10.1136/annrheumdis-2020-217421	NA	NA	1.86	[1.61,2.14]	NA	0.75	[0.68,0.82]	NA	NA	NA	NA	0.153	0.245	NA
PPM000874	PGS000324	PSS000432	PGP000052	Enthesitis-related Arthritis	sex, genetic PCs 1-10	NA	32887683	10.1136/annrheumdis-2020-217421	NA	NA	3.09	[2.07,5.04]	NA	0.93	[0.86,0.99]	NA	NA	NA	NA	0.303	0.671	NA
PPM000875	PGS000325	PSS000430	PGP000052	Oligoarthritis Juvenile Idiophatic Arthritis	sex, genetic PCs 1-10	NA	32887683	10.1136/annrheumdis-2020-217421	NA	NA	1.93	[1.75,2.13]	NA	0.8	[0.77,0.84]	NA	NA	NA	NA	0.162	0.325	NA
PPM000876	PGS000325	PSS000433	PGP000052	Oligoarthritis Juvenile Idiophatic Arthritis	sex, genetic PCs 1-10	NA	32887683	10.1136/annrheumdis-2020-217421	NA	NA	2.19	[1.81,2.71]	NA	0.79	[0.76,0.83]	NA	NA	NA	NA	0.195	0.307	NA
PPM000877	PGS000326	PSS000431	PGP000052	Rheumatoid-factor-negative Polyarthritis	sex, genetic PCs 1-10	NA	32887683	10.1136/annrheumdis-2020-217421	NA	NA	1.51	[1.35,1.68]	NA	0.76	[0.72,0.8]	NA	NA	NA	NA	0.109	0.259	NA
PPM000878	PGS000326	PSS000434	PGP000052	Rheumatoid-factor-negative Polyarthritis	sex, genetic PCs 1-10	NA	32887683	10.1136/annrheumdis-2020-217421	NA	NA	1.71	[1.42,2.07]	NA	0.74	[0.68,0.8]	NA	NA	NA	NA	0.134	0.231	NA
PPM000879	PGS000327	PSS000435	PGP000098	Autism spectrum disorder	Genetic PCs, genotyping wave	*Pooled cross-validation performance on 1/5th of iPSYCH sample. PRS is based on full iPSYCH+PGC GWAS	30804558	10.1038/s41588-019-0344-8	NA	NA	1.33	[1.3,1.36]	NA	NA	NA	NA	NA	RÂ² = 0.0245	NA	0.087	NA	NA
PPM000880	PGS000328	PSS000436	PGP000099	Systemic lupus erythematosus	NA	NA	31826855	10.1136/annrheumdis-2019-216227	NA	NA	NA	NA	NA	0.78	NA	NA	NA	Odds Ratio (OR; highest vs. lowest quartile) = 12.32 [9.53,15.71]	NA	NA	0.29	NA
PPM000881	PGS000328	PSS000437	PGP000099	Systemic lupus erythematosus (onset before age 20)	NA	NA	31826855	10.1136/annrheumdis-2019-216227	NA	NA	NA	NA	NA	0.83	NA	NA	NA	NA	NA	NA	0.384	NA
PPM000882	PGS000328	PSS000438	PGP000099	Systemic lupus erythematosus	NA	NA	31826855	10.1136/annrheumdis-2019-216227	NA	NA	NA	NA	NA	0.71	NA	NA	NA	Odds Ratio (OR; highest vs. lowest quartile) = 7.48 [6.73,8.32]	NA	NA	0.194	NA
PPM000883	PGS000328	PSS000436	PGP000099	Systemic Lupus damage score (SDI)	NA	NA	31826855	10.1136/annrheumdis-2019-216227	NA	NA	1.13	[1.03,1.24]	NA	NA	NA	NA	NA	Odds Ratio (OR; highest vs. lowest quartile) = 1.47 [1.06,2.04]	NA	0.064	NA	NA
PPM000884	PGS000328	PSS000436	PGP000099	Systemic lupus erythematosus (age-at-onset)	NA	NA	31826855	10.1136/annrheumdis-2019-216227	NA	NA	NA	NA	NA	NA	NA	NA	NA	Hazard Ratio (HR; highest vs. lowest quartile) = 1.47 [1.22,1.75]	NA	NA	NA	NA
PPM000885	PGS000328	PSS000437	PGP000099	Nephritis in systemic lupus erythematosus patients	NA	NA	31826855	10.1136/annrheumdis-2019-216227	NA	NA	NA	NA	NA	NA	NA	NA	NA	Hazard Ratio (HR; highest vs. lowest quartile) = 2.53 [1.72,3.71]	NA	NA	NA	NA
PPM000886	PGS000329	PSS000445	PGP000100	Coronary heart disease (incident and prevalent cases)	genotyping array/batch, 10 ancestry PCs, stratified by sex	NA	32273609	10.1038/s41591-020-0800-0	1.31	[1.29,1.33]	NA	NA	NA	NA	NA	NA	NA	NA	0.085	NA	NA	NA
PPM000887	PGS000330	PSS000448	PGP000100	Type 2 diabetes (incident and prevalent cases)	genotyping array/batch, 10 ancestry PCs, stratified by sex	NA	32273609	10.1038/s41591-020-0800-0	1.74	[1.72,1.77]	NA	NA	NA	NA	NA	NA	NA	NA	0.138	NA	NA	NA
PPM000888	PGS000331	PSS000442	PGP000100	Atrial fibrillation (incident and prevalent cases)	genotyping array/batch, 10 ancestry PCs, stratified by sex	NA	32273609	10.1038/s41591-020-0800-0	1.62	[1.59,1.65]	NA	NA	NA	NA	NA	NA	NA	NA	0.123	NA	NA	NA
PPM000889	PGS000332	PSS000443	PGP000100	Breast cancer (incident and prevalent cases)	genotyping array/batch, 10 ancestry PCs	NA	32273609	10.1038/s41591-020-0800-0	1.64	[1.6,1.69]	NA	NA	NA	NA	NA	NA	NA	NA	0.125	NA	NA	NA
PPM000890	PGS000333	PSS000446	PGP000100	Prostate cancer (incident and prevalent cases)	genotyping array/batch, 10 ancestry PCs	NA	32273609	10.1038/s41591-020-0800-0	1.83	[1.78,1.9]	NA	NA	NA	NA	NA	NA	NA	NA	0.149	NA	NA	NA
PPM000891	PGS000329	PSS000440	PGP000100	Incident coronary heart disease	age, sex, FINRISK cohort, genotyping array/batch, 10 ancestry PCs	10-year risk	32273609	10.1038/s41591-020-0800-0	1.25	[1.18,1.32]	NA	NA	NA	NA	NA	0.832	NA	NA	0.078	NA	NA	0.388
PPM000892	PGS000330	PSS000441	PGP000100	Incident type 2 diabetes	age, sex, FINRISK cohort, genotyping array/batch, 10 ancestry PCs	10-year risk	32273609	10.1038/s41591-020-0800-0	1.7	[1.63,1.78]	NA	NA	NA	NA	NA	0.763	NA	NA	0.133	NA	NA	0.264
PPM000893	PGS000331	PSS000439	PGP000100	Incident atrial fibrillation	age, sex, FINRISK cohort, genotyping array/batch, 10 ancestry PCs	5-year risk	32273609	10.1038/s41591-020-0800-0	1.62	[1.54,1.7]	NA	NA	NA	NA	NA	0.751	NA	NA	0.123	NA	NA	0.246
PPM000894	PGS000332	PSS000444	PGP000100	Incident breast cancer	age, genotyping array/batch, 10 ancestry PCs	10-year risk	32273609	10.1038/s41591-020-0800-0	NA	NA	NA	NA	NA	NA	NA	0.737	NA	NA	NA	NA	NA	0.227
PPM000895	PGS000333	PSS000447	PGP000100	Incident prostate cancer	age, genotyping array/batch, 10 ancestry PCs	10-year risk	32273609	10.1038/s41591-020-0800-0	NA	NA	NA	NA	NA	NA	NA	0.857	NA	NA	NA	NA	NA	0.446
PPM000896	PGS000329	PSS000440	PGP000100	Incident coronary heart disease	ASCVD risk calculator(age, sex, total cholesterol, HDL, SBP, blood-pressure-lowering medication, diabetes and smoking status), FINRISK cohort, genotyping array/batch, 10 ancestry PCs	10-year risk	32273609	10.1038/s41591-020-0800-0	NA	NA	NA	NA	NA	NA	NA	0.82	NA	NA	NA	NA	NA	0.363
PPM000897	PGS000330	PSS000441	PGP000100	Incident type 2 diabetes	age, sex, BMI, history of stroke or CHD, parental history of diabetes, SBP, DBP, HDL, triglycerides, FINRISK cohort, genotyping array/batch, 10 ancestry PCs	10-year risk	32273609	10.1038/s41591-020-0800-0	NA	NA	NA	NA	NA	NA	NA	0.845	NA	NA	NA	NA	NA	0.417
PPM000898	PGS000331	PSS000439	PGP000100	Incident atrial fibrillation	CHARGE-AF calculator (age, height, weight, SBP, DBP, smoking status, blood-pressure-lowering medication, diabetes, heart failure and history of myocardial infarction), FINRISK cohort, genotyping array/batch, 10 ancestry PCs	5-year risk	32273609	10.1038/s41591-020-0800-0	NA	NA	NA	NA	NA	NA	NA	0.734	NA	NA	NA	NA	NA	0.223
PPM000899	PGS000332	PSS000444	PGP000100	Incident breast cancer	age, family history of breast cancer, current smoking, BMI, alcohol use disorder, years of hormone replacement therapy, having given birth to one or more children, genotyping array/batch, 10 ancestry PCs	10-year risk	32273609	10.1038/s41591-020-0800-0	NA	NA	NA	NA	NA	NA	NA	0.75	NA	NA	NA	NA	NA	0.245
PPM000900	PGS000333	PSS000447	PGP000100	Incident prostate cancer	age, family history, history of benign prostate hyperplasia, genotyping array/batch, 10 ancestry PCs	10-year risk	32273609	10.1038/s41591-020-0800-0	NA	NA	NA	NA	NA	NA	NA	0.866	NA	NA	NA	NA	NA	0.469
PPM000901	PGS000334	PSS000449	PGP000101	Late-onset Alzheimerâ€™s disease	NA	R2 = variance explained on the liability scale	32968074	10.1038/s41467-020-18534-1	NA	NA	NA	NA	NA	NA	NA	NA	NA	RÂ² = 0.191 [0.131,0.269]	NA	NA	NA	NA
PPM000902	PGS000335	PSS000450	PGP000102	Breast cancer	10 ancestry PCs, batch, age as time scale	NA	33318493	10.1038/s41467-020-19966-5	1.71	[1.68,1.75]	NA	NA	NA	NA	NA	NA	NA	NA	0.134	NA	NA	NA
PPM000903	PGS000335	PSS000450	PGP000102	Breast cancer	Age, 10 ancestry PCs, batch	NA	33318493	10.1038/s41467-020-19966-5	NA	NA	1.8	[1.76,1.84]	NA	NA	NA	NA	NA	NA	NA	0.145	NA	NA
PPM000904	PGS000336	PSS000453	PGP000103	Later (evening) chronotype	Age, sex, PCs (1-5), genotyping batch	NA	32579418	10.1177/0748730420935328	NA	NA	NA	NA	-0.49 (0.05)	NA	NA	NA	NA	RÂ² = 0.01378	NA	NA	NA	NA
PPM000905	PGS000336	PSS000452	PGP000103	Later (evening) chronotype	Age, sex, PCs (1-5), genotyping batch	NA	32579418	10.1177/0748730420935328	NA	NA	1.24	[1.18,1.31]	NA	NA	NA	NA	NA	RÂ² = 0.01312	NA	0.076	NA	NA
PPM000906	PGS000336	PSS000451	PGP000103	Later (evening) chronotype	Age, sex, PCs (1-5), genotyping batch	NA	32579418	10.1177/0748730420935328	NA	NA	1.3	[1.24,1.37]	NA	NA	NA	NA	NA	RÂ² = 0.01893	NA	0.083	NA	NA
PPM000907	PGS000337	PSS000459	PGP000104	Coronary artery disease	NA	NA	33020668	10.1038/s41588-020-0705-3	NA	NA	1.84	[1.744,1.943]	NA	0.674	[0.661,0.687]	NA	NA	RÂ² = 0.087 [0.074,0.101]	NA	0.15	0.157	NA
PPM000908	PGS000337	PSS000454	PGP000104	All-cause Mortality	Sex, age, age^2, PCs (1-10), disease status	NA	33020668	10.1038/s41588-020-0705-3	1.03159	[1.011,1.052]	NA	NA	NA	NA	NA	NA	NA	NA	0.053	NA	NA	NA
PPM000909	PGS000337	PSS000456	PGP000104	Mortality (diseases of the circulatory system)	Sex, age, age^2, PCs (1-10), disease status	NA	33020668	10.1038/s41588-020-0705-3	1.10351	[1.057,1.152]	NA	NA	NA	NA	NA	NA	NA	NA	0.061	NA	NA	NA
PPM000910	PGS000337	PSS000458	PGP000104	Mortality (diseases of the respiratory system)	Sex, age, age^2, PCs (1-10), disease status	NA	33020668	10.1038/s41588-020-0705-3	1.07133	[1.012,1.134]	NA	NA	NA	NA	NA	NA	NA	NA	0.058	NA	NA	NA
PPM000911	PGS000337	PSS000457	PGP000104	Mortality (ischemic heart disease)	Sex, age, age^2, PCs (1-10), disease status	NA	33020668	10.1038/s41588-020-0705-3	1.2158	[1.109,1.333]	NA	NA	NA	NA	NA	NA	NA	NA	0.074	NA	NA	NA
PPM000912	PGS000337	PSS000455	PGP000104	Mortality (congestive heart failure)	Sex, age, age^2, PCs (1-10), disease status	NA	33020668	10.1038/s41588-020-0705-3	1.15604	[1.042,1.2283]	NA	NA	NA	NA	NA	NA	NA	NA	0.067	NA	NA	NA
PPM000913	PGS000338	PSS000462	PGP000105	Atrial fibrillation	age, height, weight, systolic blood pressure, diastolic blood pressure, current smoking, hypertension, diabetes, myocardial infarction, PCs (1-10) of ancestry	NA	31919934	10.1002/ejhf.1735	NA	NA	2.12	[1.84,2.45]	NA	NA	NA	NA	NA	NA	NA	0.186	NA	NA
PPM000914	PGS000338	PSS000461	PGP000105	Atrial fibrillation in individuals with heart failure and a reduced ejection fraction	age, height, weight, systolic blood pressure, diastolic blood pressure, current smoking, hypertension, diabetes, myocardial infarction, PCs (1-10) of ancestry	NA	31919934	10.1002/ejhf.1735	NA	NA	2.08	[1.72,2.5]	NA	NA	NA	NA	NA	NA	NA	0.181	NA	NA
PPM000915	PGS000338	PSS000460	PGP000105	Atrial fibrillation in individuals with heart failure and a preserved ejection fraction	age, height, weight, systolic blood pressure, diastolic blood pressure, current smoking, hypertension, diabetes, myocardial infarction, PCs (1-10) of ancestry	NA	31919934	10.1002/ejhf.1735	NA	NA	2.02	[1.37,2.99]	NA	NA	NA	NA	NA	NA	NA	0.173	NA	NA
PPM000916	PGS000338	PSS000462	PGP000105	Atrial fibrillation	age, sex, PCs (1-10) of ancestry	NA	31919934	10.1002/ejhf.1735	NA	NA	2.13	[1.86,2.44]	NA	NA	NA	NA	NA	NA	NA	0.187	NA	NA
PPM000917	PGS000338	PSS000461	PGP000105	Atrial fibrillation in individuals with heart failure and a reduced ejection fraction	age, sex, PCs (1-10) of ancestry	NA	31919934	10.1002/ejhf.1735	NA	NA	2.12	[1.77,2.54]	NA	NA	NA	NA	NA	NA	NA	0.186	NA	NA
PPM000918	PGS000338	PSS000460	PGP000105	Atrial fibrillation in individuals with heart failure and a preserved ejection fraction	age, sex, PCs (1-10) of ancestry	NA	31919934	10.1002/ejhf.1735	NA	NA	1.82	[1.28,2.59]	NA	NA	NA	NA	NA	NA	NA	0.148	NA	NA
PPM000919	PGS000338	PSS000462	PGP000105	Atrial fibrillation	PCs (1-10) of ancestry	NA	31919934	10.1002/ejhf.1735	NA	NA	NA	NA	NA	0.606	[0.588,0.624]	NA	NA	NA	NA	NA	0.103	NA
PPM000920	PGS000338	PSS000462	PGP000105	Atrial fibrillation	PCs (1-10) of ancestry, CHARGE-AF risk factors (age, height, weight, systolic blood pressure, diastolic blood pressure, current smoking, myocardial infarction, diabetes)	NA	31919934	10.1002/ejhf.1735	NA	NA	NA	NA	NA	0.721	[0.704,737.0]	NA	NA	NA	NA	NA	0.207	NA
PPM000921	PGS000339	PSS000463	PGP000106	Cutaneous melanoma in multiplex melanoma families	PCs (1-10)	*Sample overlap between the controls used in this analysis and score development	32716505	10.1093/hmg/ddaa156	NA	NA	NA	NA	NA	NA	NA	NA	NA	Difference of PRS (deltaPRS; melanoma family cases vs. unrelated controls) = 0.505 (0.036)	NA	NA	NA	NA
PPM000922	PGS000339	PSS000464	PGP000106	Cutaneous melanoma in multiplex melanoma families	PCs (1-10)	*Sample overlap between the controls used in this analysis and score development	32716505	10.1093/hmg/ddaa156	NA	NA	NA	NA	NA	NA	NA	NA	NA	Difference of PRS (deltaPRS; unaffected melanoma family members vs. unrelated controls) = 0.347 (0.104)	NA	NA	NA	NA
PPM000923	PGS000340	PSS000465	PGP000107	Low-density lipoprotein cholesterol levels in familial hypercholesterolemia mutation carriers	NA	NA	33079599	10.1161/circgen.120.002919	NA	NA	NA	NA	NA	NA	NA	NA	NA	Beta (per 20% increase in PGS) = 0.13 [0.072,0.19]	NA	NA	NA	NA
PPM000924	PGS000340	PSS000466	PGP000107	Low-density lipoprotein cholesterol levels	Age, sex	NA	33079599	10.1161/circgen.120.002919	NA	NA	NA	NA	0.82 (0.006)	NA	NA	NA	NA	RÂ² = 0.074	NA	NA	NA	NA
PPM000925	PGS000340	PSS000465	PGP000107	Atherosclerotic cardiovascular disease in familial hypercholesterolemia mutation carriers	sex	NA	33079599	10.1161/circgen.120.002919	NA	NA	NA	NA	NA	NA	NA	NA	NA	Odds Ratio (OR; top 20% vs. rest) = 1.48 [1.02,2.14]	NA	NA	NA	NA
PPM000926	PGS000013	PSS000467	PGP000108	Incident coronary artery disease	age, sex	NA	32957805	10.1161/atvbaha.120.314856	1.45	[1.4,1.49]	NA	NA	NA	NA	NA	NA	NA	NA	0.101	NA	NA	NA
PPM000927	PGS000013	PSS000468	PGP000108	Incident coronary artery disease	age, sex, clinical risk factors (systolic blood pressure, diastolic blood pressure, apolipoprotein B, apolipoprotein A1, total cholesterol, LDL cholesterol, HDL cholesterol, body mass index, current smoker, diabetes), family history of CAD	NA	32957805	10.1161/atvbaha.120.314856	1.45	[1.34,1.56]	NA	NA	NA	NA	NA	NA	NA	NA	0.101	NA	NA	NA
PPM000928	PGS000013	PSS000468	PGP000108	Incident coronary artery disease	age, sex, PCs (1-10)	NA	32957805	10.1161/atvbaha.120.314856	NA	NA	NA	NA	NA	NA	NA	0.759	[0.724,0.794]	NA	NA	NA	NA	0.258
PPM000929	PGS000013	PSS000468	PGP000108	Incident coronary artery disease	age, sex, PCs (1-10), Pooled Cohort Equations risk estimator	NA	32957805	10.1161/atvbaha.120.314856	NA	NA	NA	NA	NA	NA	NA	0.802	[0.763,0.8841]	NA	NA	NA	NA	0.328
PPM000930	PGS000013	PSS000469	PGP000108	Incident coronary artery disease	age, sex	NA	32957805	10.1161/atvbaha.120.314856	1.53	[1.49,1.56]	NA	NA	NA	NA	NA	NA	NA	NA	0.111	NA	NA	NA
PPM000931	PGS000013	PSS000469	PGP000108	Incident coronary artery disease	age, sex, clinical risk factors (systolic blood pressure, diastolic blood pressure, apolipoprotein B, apolipoprotein A1, total cholesterol, LDL cholesterol, HDL cholesterol, body mass index, current smoker, diabetes), family history of CAD	NA	32957805	10.1161/atvbaha.120.314856	1.46	[1.42,1.49]	NA	NA	NA	NA	NA	NA	NA	NA	0.103	NA	NA	NA
PPM000932	PGS000013	PSS000469	PGP000108	Incident coronary artery disease	age, sex, PCs (1-10)	NA	32957805	10.1161/atvbaha.120.314856	NA	NA	NA	NA	NA	NA	NA	0.756	[0.75,0.762]	NA	NA	NA	NA	0.253
PPM000933	PGS000013	PSS000469	PGP000108	Incident coronary artery disease	age, sex, PCs (1-10), Pooled Cohort Equations risk estimator	NA	32957805	10.1161/atvbaha.120.314856	NA	NA	NA	NA	NA	NA	NA	0.768	[0.76,0.776]	NA	NA	NA	NA	0.271
PPM000934	PGS000004	PSS000484	PGP000109	Metachronous contralateral breast cancer	Country	NA	33022221	10.1016/j.ajhg.2020.09.001	1.25	[1.18,1.33]	NA	NA	NA	NA	NA	0.563	[0.547,0.586]	NA	0.078	NA	NA	0.078
PPM000935	PGS000004	PSS000484	PGP000109	Metachronous contralateral breast cancer	Country, age at first diagnosis, year of first diagnosis, family history for breast cancer in a first degree relative, clinical characteristics of the first breast cancer (nodal status, tumor size, differentiation grade, morphology, estrogen receptor status, human epidermal growth factor receptor 2 status, chemotherapy, endocrine therapy, radiotherapy)	NA	33022221	10.1016/j.ajhg.2020.09.001	NA	NA	NA	NA	NA	NA	NA	0.623	[0.591,0.629]	NA	NA	NA	NA	0.115
PPM000936	PGS000004	PSS000486	PGP000109	Invasive metachronous contralateral breast cancer	Country	NA	33022221	10.1016/j.ajhg.2020.09.001	1.24	[1.16,1.32]	NA	NA	NA	NA	NA	NA	NA	NA	0.076	NA	NA	NA
PPM000937	PGS000004	PSS000485	PGP000109	Estrogen-receptor positive metachronous invasive contralateral breast cancer	Country	NA	33022221	10.1016/j.ajhg.2020.09.001	1.38	[1.23,1.55]	NA	NA	NA	NA	NA	NA	NA	NA	0.093	NA	NA	NA
PPM000938	PGS000004	PSS000482	PGP000109	Contralateral breast cancer	Age, country	NA	33022221	10.1016/j.ajhg.2020.09.001	NA	NA	1.3	[1.26,1.35]	NA	NA	NA	NA	NA	NA	NA	0.083	NA	NA
PPM000939	PGS000004	PSS000483	PGP000109	Unilateral breast cancer	Age, country	NA	33022221	10.1016/j.ajhg.2020.09.001	NA	NA	1.82	[1.8,1.84]	NA	NA	NA	NA	NA	NA	NA	0.148	NA	NA
PPM000940	PGS000004	PSS000482	PGP000109	Contralateral breast cancer	Age, country, PCs (1-10)	NA	33022221	10.1016/j.ajhg.2020.09.001	NA	NA	1.39	[1.13,1.7]	NA	NA	NA	NA	NA	NA	NA	0.094	NA	NA
PPM000941	PGS000004	PSS000483	PGP000109	Unilateral breast cancer	Age, country, PCs (1-10)	NA	33022221	10.1016/j.ajhg.2020.09.001	NA	NA	1.67	[1.59,1.76]	NA	NA	NA	NA	NA	NA	NA	0.129	NA	NA
PPM000942	PGS000004	PSS000481	PGP000109	Contralateral breast cancer	Age, country	NA	33022221	10.1016/j.ajhg.2020.09.001	NA	NA	1.15	[1.02,1.29]	NA	NA	NA	NA	NA	NA	NA	0.066	NA	NA
PPM000943	PGS000004	PSS000480	PGP000109	Unilateral breast cancer	Age, country	NA	33022221	10.1016/j.ajhg.2020.09.001	NA	NA	1.56	[1.52,1.6]	NA	NA	NA	NA	NA	NA	NA	0.115	NA	NA
PPM000944	PGS000001	PSS000484	PGP000109	Metachronous contralateral breast cancer	Country	NA	33022221	10.1016/j.ajhg.2020.09.001	1.21	[1.14,1.29]	NA	NA	NA	NA	NA	NA	NA	NA	0.073	NA	NA	NA
PPM000945	PGS000001	PSS000486	PGP000109	Invasive metachronous contralateral breast cancer	Country	NA	33022221	10.1016/j.ajhg.2020.09.001	1.21	[1.13,1.29]	NA	NA	NA	NA	NA	NA	NA	NA	0.073	NA	NA	NA
PPM000946	PGS000005	PSS000484	PGP000109	Metachronous contralateral breast cancer	Country	NA	33022221	10.1016/j.ajhg.2020.09.001	1.23	[1.16,1.31]	NA	NA	NA	NA	NA	NA	NA	NA	0.075	NA	NA	NA
PPM000947	PGS000005	PSS000486	PGP000109	Invasive metachronous contralateral breast cancer	Country	NA	33022221	10.1016/j.ajhg.2020.09.001	1.22	[1.15,1.3]	NA	NA	NA	NA	NA	NA	NA	NA	0.074	NA	NA	NA
PPM000948	PGS000005	PSS000485	PGP000109	Estrogen-receptor positive metachronous invasive contralateral breast cancer	Country	NA	33022221	10.1016/j.ajhg.2020.09.001	1.37	[1.22,1.54]	NA	NA	NA	NA	NA	NA	NA	NA	0.092	NA	NA	NA
PPM000949	PGS000006	PSS000484	PGP000109	Metachronous contralateral breast cancer	Country	NA	33022221	10.1016/j.ajhg.2020.09.001	1.25	[1.17,1.33]	NA	NA	NA	NA	NA	NA	NA	NA	0.078	NA	NA	NA
PPM000950	PGS000006	PSS000486	PGP000109	Invasive metachronous contralateral breast cancer	Country	NA	33022221	10.1016/j.ajhg.2020.09.001	1.24	[1.16,1.33]	NA	NA	NA	NA	NA	NA	NA	NA	0.076	NA	NA	NA
PPM000951	PGS000004	PSS000484	PGP000109	Metachronous contralateral breast cancer	Country	NA	33022221	10.1016/j.ajhg.2020.09.001	1.25	[1.18,1.33]	NA	NA	NA	NA	NA	0.563	[0.547,0.586]	NA	0.078	NA	NA	0.078
PPM000952	PGS000004	PSS000484	PGP000109	Metachronous contralateral breast cancer	Country, age at first diagnosis, year of first diagnosis, family history for breast cancer in a first degree relative, clinical characteristics of the first breast cancer (nodal status, tumor size, differentiation grade, morphology, estrogen receptor status, human epidermal growth factor receptor 2 status, chemotherapy, endocrine therapy, radiotherapy)	NA	33022221	10.1016/j.ajhg.2020.09.001	NA	NA	NA	NA	NA	NA	NA	0.623	[0.591,0.629]	NA	NA	NA	NA	0.115
PPM000953	PGS000004	PSS000486	PGP000109	Invasive metachronous contralateral breast cancer	Country	NA	33022221	10.1016/j.ajhg.2020.09.001	1.24	[1.16,1.32]	NA	NA	NA	NA	NA	NA	NA	NA	0.076	NA	NA	NA
PPM000954	PGS000004	PSS000485	PGP000109	Estrogen-receptor positive metachronous invasive contralateral breast cancer	Country	NA	33022221	10.1016/j.ajhg.2020.09.001	1.38	[1.23,1.55]	NA	NA	NA	NA	NA	NA	NA	NA	0.093	NA	NA	NA
PPM000955	PGS000004	PSS000482	PGP000109	Contralateral breast cancer	Age, country	NA	33022221	10.1016/j.ajhg.2020.09.001	NA	NA	1.3	[1.26,1.35]	NA	NA	NA	NA	NA	NA	NA	0.083	NA	NA
PPM000956	PGS000004	PSS000483	PGP000109	Unilateral breast cancer	Age, country	NA	33022221	10.1016/j.ajhg.2020.09.001	NA	NA	1.82	[1.8,1.84]	NA	NA	NA	NA	NA	NA	NA	0.148	NA	NA
PPM000957	PGS000004	PSS000482	PGP000109	Contralateral breast cancer	Age, country, PCs (1-10)	NA	33022221	10.1016/j.ajhg.2020.09.001	NA	NA	1.39	[1.13,1.7]	NA	NA	NA	NA	NA	NA	NA	0.094	NA	NA
PPM000958	PGS000004	PSS000483	PGP000109	Unilateral breast cancer	Age, country, PCs (1-10)	NA	33022221	10.1016/j.ajhg.2020.09.001	NA	NA	1.67	[1.59,1.76]	NA	NA	NA	NA	NA	NA	NA	0.129	NA	NA
PPM000959	PGS000004	PSS000481	PGP000109	Contralateral breast cancer	Age, country	NA	33022221	10.1016/j.ajhg.2020.09.001	NA	NA	1.15	[1.02,1.29]	NA	NA	NA	NA	NA	NA	NA	0.066	NA	NA
PPM000960	PGS000004	PSS000480	PGP000109	Unilateral breast cancer	Age, country	NA	33022221	10.1016/j.ajhg.2020.09.001	NA	NA	1.56	[1.52,1.6]	NA	NA	NA	NA	NA	NA	NA	0.115	NA	NA
PPM000961	PGS000001	PSS000484	PGP000109	Metachronous contralateral breast cancer	Country	NA	33022221	10.1016/j.ajhg.2020.09.001	1.21	[1.14,1.29]	NA	NA	NA	NA	NA	NA	NA	NA	0.073	NA	NA	NA
PPM000962	PGS000001	PSS000486	PGP000109	Invasive metachronous contralateral breast cancer	Country	NA	33022221	10.1016/j.ajhg.2020.09.001	1.21	[1.13,1.29]	NA	NA	NA	NA	NA	NA	NA	NA	0.073	NA	NA	NA
PPM000963	PGS000005	PSS000484	PGP000109	Metachronous contralateral breast cancer	Country	NA	33022221	10.1016/j.ajhg.2020.09.001	1.23	[1.16,1.31]	NA	NA	NA	NA	NA	NA	NA	NA	0.075	NA	NA	NA
PPM000964	PGS000005	PSS000486	PGP000109	Invasive metachronous contralateral breast cancer	Country	NA	33022221	10.1016/j.ajhg.2020.09.001	1.22	[1.15,1.3]	NA	NA	NA	NA	NA	NA	NA	NA	0.074	NA	NA	NA
PPM000965	PGS000005	PSS000485	PGP000109	Estrogen-receptor positive metachronous invasive contralateral breast cancer	Country	NA	33022221	10.1016/j.ajhg.2020.09.001	1.37	[1.22,1.54]	NA	NA	NA	NA	NA	NA	NA	NA	0.092	NA	NA	NA
PPM000966	PGS000006	PSS000484	PGP000109	Metachronous contralateral breast cancer	Country	NA	33022221	10.1016/j.ajhg.2020.09.001	1.25	[1.17,1.33]	NA	NA	NA	NA	NA	NA	NA	NA	0.078	NA	NA	NA
PPM000967	PGS000006	PSS000486	PGP000109	Invasive metachronous contralateral breast cancer	Country	NA	33022221	10.1016/j.ajhg.2020.09.001	1.24	[1.16,1.33]	NA	NA	NA	NA	NA	NA	NA	NA	0.076	NA	NA	NA
PPM000968	PGS000341	PSS000489	PGP000110	Systemic sclerosis	NA	*Some overlap with score development and testing samples	33004331	10.1136/annrheumdis-2020-218558	NA	NA	NA	NA	NA	0.644	NA	NA	NA	NA	NA	NA	0.131	NA
PPM000969	PGS000341	PSS000489	PGP000110	Systemic sclerosis	Systemic sclerosis status and immune cell counts of: memory B cells, resting NK cells, M0 macrophages and activated dendritic cells	*Some overlap with score development and testing samples	33004331	10.1136/annrheumdis-2020-218558	NA	NA	NA	NA	NA	0.722	NA	NA	NA	NA	NA	NA	0.208	NA
PPM000970	PGS000341	PSS000489	PGP000110	Systemic sclerosis	Systemic sclerosis status, age and immune cell counts of: memory B cells, resting NK cells, M0 macrophages and activated dendritic cells	*Some overlap with score development and testing samples	33004331	10.1136/annrheumdis-2020-218558	NA	NA	NA	NA	NA	0.787	[0.73,0.84]	NA	NA	NA	NA	NA	0.302	NA
PPM000971	PGS000342	PSS000490	PGP000111	Psoriatic arthritis	NA	NA	32462110	10.1177/2475530320910814	NA	NA	NA	NA	NA	0.562	[0.506,0.618]	NA	NA	NA	NA	NA	0.077	NA
PPM000972	PGS000343	PSS000490	PGP000111	Psoriatic arthritis	NA	NA	32462110	10.1177/2475530320910814	NA	NA	NA	NA	NA	0.569	[0.513,0.625]	NA	NA	NA	NA	NA	0.081	NA
PPM000973	PGS000344	PSS000491	PGP000112	Breast cancer	PCs (1-10), study, array,batch	Standardised to SDs of PRs in European controls	32737321	10.1038/s41467-020-17680-w	NA	NA	1.52	[1.49,1.56]	NA	0.613	NA	NA	NA	NA	NA	0.11	0.108	NA
PPM000974	PGS000347	PSS000492	PGP000112	ER-positive breast cancer	PCs (1-10), study, array,batch	Standardised to SDs of PRs in European controls	32737321	10.1038/s41467-020-17680-w	NA	NA	1.62	[1.57,1.67]	NA	0.627	NA	NA	NA	NA	NA	0.123	0.118	NA
PPM000975	PGS000346	PSS000493	PGP000112	ER-negative breast cancer	PCs (1-10), study, array,batch	Standardised to SDs of PRs in European controls	32737321	10.1038/s41467-020-17680-w	NA	NA	1.41	[1.36,1.46]	NA	0.594	NA	NA	NA	NA	NA	0.097	0.095	NA
PPM000976	PGS000344	PSS000494	PGP000112	Breast cancer	PCs (1-10), study, array,batch	NA	32737321	10.1038/s41467-020-17680-w	NA	NA	1.55	[1.5,1.61]	NA	NA	NA	NA	NA	NA	NA	0.114	NA	NA
PPM000977	PGS000347	PSS000496	PGP000112	ER-positive breast cancer	PCs (1-10), study, array,batch	NA	32737321	10.1038/s41467-020-17680-w	NA	NA	1.59	[1.53,1.66]	NA	NA	NA	NA	NA	NA	NA	0.119	NA	NA
PPM000978	PGS000346	PSS000495	PGP000112	ER-negative breast cancer	PCs (1-10), study, array,batch	NA	32737321	10.1038/s41467-020-17680-w	NA	NA	1.43	[1.35,1.52]	NA	NA	NA	NA	NA	NA	NA	0.099	NA	NA
PPM000979	PGS000344	PSS000497	PGP000112	Breast cancer	PCs (1-10), study, array,batch	Standardised to SDs of PRs in European controls	32737321	10.1038/s41467-020-17680-w	NA	NA	1.36	[1.25,1.49]	NA	0.577	NA	NA	NA	NA	NA	0.091	0.085	NA
PPM000980	PGS000347	PSS000499	PGP000112	ER-positive breast cancer	PCs (1-10), study, array,batch	Standardised to SDs of PRs in European controls	32737321	10.1038/s41467-020-17680-w	NA	NA	1.38	[1.25,1.53]	NA	0.586	NA	NA	NA	NA	NA	0.093	0.091	NA
PPM000981	PGS000346	PSS000498	PGP000112	ER-negative breast cancer	PCs (1-10), study, array,batch	Standardised to SDs of PRs in European controls	32737321	10.1038/s41467-020-17680-w	NA	NA	1.49	[1.26,1.75]	NA	0.587	NA	NA	NA	NA	NA	0.106	0.091	NA
PPM000982	PGS000345	PSS000500	PGP000112	Incident breast cancer	PCs (1-7), study, array,batch	Standardised to SDs of PRs in European controls	32737321	10.1038/s41467-020-17680-w	1.49	[1.33,1.67]	NA	NA	NA	NA	NA	0.61	NA	NA	0.106	NA	NA	0.106
PPM000983	PGS000345	PSS000491	PGP000112	Breast cancer	PCs (1-10), study, array,batch	Standardised to SDs of PRs in European controls	32737321	10.1038/s41467-020-17680-w	NA	NA	1.49	[1.45,1.52]	NA	0.611	NA	NA	NA	NA	NA	0.106	0.106	NA
PPM000984	PGS000345	PSS000497	PGP000112	Breast cancer	PCs (1-10), study, array,batch	Standardised to SDs of PRs in European controls	32737321	10.1038/s41467-020-17680-w	NA	NA	1.33	[1.22,1.45]	NA	0.579	NA	NA	NA	NA	NA	0.087	0.086	NA
PPM000985	PGS000348	PSS000501	PGP000113	Prostate cancer	NA	NA	33258481	10.1002/pros.24058	NA	NA	1.72	[1.59,1.88]	NA	0.64	[0.62,0.66]	NA	NA	NA	NA	0.135	0.128	NA
PPM000986	PGS000348	PSS000501	PGP000113	Prostate cancer	Age	NA	33258481	10.1002/pros.24058	NA	NA	NA	NA	NA	0.64	NA	NA	NA	NA	NA	NA	0.128	NA
PPM000987	PGS000348	PSS000502	PGP000113	Prostate cancer in men with a family history of prostate cancer	Age	NA	33258481	10.1002/pros.24058	NA	NA	1.9	[1.53,2.4]	NA	NA	NA	NA	NA	NA	NA	0.158	NA	NA
PPM000988	PGS000348	PSS000503	PGP000113	Prostate cancer in men with no family history of prostate cancer	Age	NA	33258481	10.1002/pros.24058	NA	NA	1.65	[1.49,1.84]	NA	NA	NA	NA	NA	NA	NA	0.126	NA	NA
PPM000989	PGS000349	PSS000504	PGP000114	Incident Coronary Heart Disease	age, sex	NA	32912153	10.1186/s12881-020-01113-y	1.18	[1.06,1.31]	NA	NA	NA	NA	NA	NA	NA	NA	0.07	NA	NA	NA
PPM000990	PGS000349	PSS000507	PGP000114	Incident Coronary Heart Disease	age, sex, cardiovascular risk factors (systolic blood pressure, antihypertensive medication, smoking, LDL-cholestrol, HDL-cholesterol, lipid lowering medication, BMI and diabetes) and coronary artery calcification.	NA	32912153	10.1186/s12881-020-01113-y	1.18	[1.06,1.31]	NA	NA	NA	NA	NA	NA	NA	NA	0.07	NA	NA	NA
PPM000991	PGS000349	PSS000506	PGP000114	Incident Coronary Heart Disease in males	age	NA	32912153	10.1186/s12881-020-01113-y	1.25	[1.1,1.42]	NA	NA	NA	NA	NA	NA	NA	NA	0.078	NA	NA	NA
PPM000992	PGS000349	PSS000510	PGP000114	Incident Coronary Heart Disease in males	age, cardiovascular risk factors (systolic blood pressure, antihypertensive medication, smoking, LDL-cholestrol, HDL-cholesterol, lipid lowering medication, BMI and diabetes) and coronary artery calcification.	NA	32912153	10.1186/s12881-020-01113-y	1.23	[1.07,1.41]	NA	NA	NA	NA	NA	NA	NA	NA	0.075	NA	NA	NA
PPM000993	PGS000349	PSS000509	PGP000114	Incident Coronary Heart Disease in indiviuals with coronary artery calcification > 0	age, sex, cardiovascular risk factors (systolic blood pressure, antihypertensive medication, smoking, LDL-cholestrol, HDL-cholesterol, lipid lowering medication, BMI and diabetes).	NA	32912153	10.1186/s12881-020-01113-y	1.21	[1.08,1.36]	NA	NA	NA	NA	NA	NA	NA	NA	0.073	NA	NA	NA
PPM000994	PGS000349	PSS000511	PGP000114	Incident Coronary Heart Disease in males with coronary artery calcification > 0	age, cardiovascular risk factors (systolic blood pressure, antihypertensive medication, smoking, LDL-cholestrol, HDL-cholesterol, lipid lowering medication, BMI and diabetes).	NA	32912153	10.1186/s12881-020-01113-y	1.26	[1.09,1.46]	NA	NA	NA	NA	NA	NA	NA	NA	0.079	NA	NA	NA
PPM000995	PGS000349	PSS000505	PGP000114	Coronary artery calcification	age, sex, cardiovascular risk factors (systolic blood pressure, antihypertensive medication, smoking, LDL-cholestrol, HDL-cholesterol, lipid lowering medication, BMI and diabetes).	NA	32912153	10.1186/s12881-020-01113-y	NA	NA	1.18	[1.1,1.27]	NA	NA	NA	NA	NA	NA	NA	0.07	NA	NA
PPM000996	PGS000349	PSS000508	PGP000114	Coronary artery calcification	age, sex, cardiovascular risk factors (systolic blood pressure, antihypertensive medication, smoking, LDL-cholestrol, HDL-cholesterol, lipid lowering medication, BMI and diabetes).	NA	32912153	10.1186/s12881-020-01113-y	NA	NA	1.19	[1.1,1.29]	NA	NA	NA	NA	NA	NA	NA	0.071	NA	NA
PPM000997	PGS000350	PSS000512	PGP000115	Primary open-angle glaucoma	sex, DNA source, population structure	NA	31436842	10.1001/jamaophthalmol.2019.3109	NA	NA	1.24	[1.21,1.27]	NA	NA	NA	NA	NA	NA	NA	0.076	NA	NA
PPM000998	PGS000350	PSS000513	PGP000115	Primary open-angle glaucoma age at diagnosis	sex, DNA source, population structure	NA	31436842	10.1001/jamaophthalmol.2019.3109	NA	NA	NA	NA	-0.36 [-0.56,-0.16]	NA	NA	NA	NA	NA	NA	NA	NA	NA
PPM000999	PGS000013	PSS000520	PGP000116	Prevalent Coronary Artery Disease	age, sex, PCs (1-10) of ancestry, genotyping array	NA	32498804	10.1016/j.jacc.2020.04.027	NA	NA	1.42	[1.38,1.46]	NA	NA	NA	NA	NA	NA	NA	0.098	NA	NA
PPM001000	PGS000013	PSS000518	PGP000116	Prevalent Coronary Artery Disease	age, sex, PCs (1-10) of ancestry, genotyping array	NA	32498804	10.1016/j.jacc.2020.04.027	NA	NA	1.41	[1.34,1.47]	NA	NA	NA	NA	NA	NA	NA	0.097	NA	NA
PPM001001	PGS000013	PSS000519	PGP000116	Prevalent Coronary Artery Disease	age, sex, PCs (1-10) of ancestry, genotyping array	NA	32498804	10.1016/j.jacc.2020.04.027	NA	NA	1.45	[1.38,1.52]	NA	NA	NA	NA	NA	NA	NA	0.101	NA	NA
PPM001002	PGS000013	PSS000514	PGP000116	Prevalent Coronary Artery Disease	age, sex, PCs (1-10) of ancestry	NA	32498804	10.1016/j.jacc.2020.04.027	NA	NA	1.42	[1.35,1.48]	NA	NA	NA	NA	NA	NA	NA	0.098	NA	NA
PPM001003	PGS000013	PSS000518	PGP000116	Prevalent Coronary Artery Disease	PCs (1-10) of ancestry	NA	32498804	10.1016/j.jacc.2020.04.027	NA	NA	NA	NA	NA	0.59	NA	NA	NA	NA	NA	NA	0.093	NA
PPM001004	PGS000013	PSS000519	PGP000116	Prevalent Coronary Artery Disease	PCs (1-10) of ancestry	NA	32498804	10.1016/j.jacc.2020.04.027	NA	NA	NA	NA	NA	0.6	NA	NA	NA	NA	NA	NA	0.099	NA
PPM001005	PGS000013	PSS000514	PGP000116	Prevalent Coronary Artery Disease	PCs (1-10) of ancestry	NA	32498804	10.1016/j.jacc.2020.04.027	NA	NA	NA	NA	NA	0.61	NA	NA	NA	NA	NA	NA	0.106	NA
PPM001006	PGS000013	PSS000516	PGP000116	Prevalent Coronary Artery Disease	age, sex, PCs (1-10) of ancestry	NA	32498804	10.1016/j.jacc.2020.04.027	NA	NA	1.52	[1.46,1.58]	NA	NA	NA	NA	NA	NA	NA	0.11	NA	NA
PPM001007	PGS000013	PSS000517	PGP000116	Prevalent Coronary Artery Disease	age, sex, PCs (1-10) of ancestry	NA	32498804	10.1016/j.jacc.2020.04.027	NA	NA	1.5	[1.44,1.57]	NA	NA	NA	NA	NA	NA	NA	0.108	NA	NA
PPM001008	PGS000013	PSS000515	PGP000116	Prevalent Coronary Artery Disease	age, sex, PCs (1-10) of ancestry	NA	32498804	10.1016/j.jacc.2020.04.027	NA	NA	1.29	[1.23,1.34]	NA	NA	NA	NA	NA	NA	NA	0.082	NA	NA
PPM001009	PGS000013	PSS000516	PGP000116	Prevalent Coronary Artery Disease	PCs (1-10) of ancestry	NA	32498804	10.1016/j.jacc.2020.04.027	NA	NA	NA	NA	NA	0.53	NA	NA	NA	NA	NA	NA	0.062	NA
PPM001010	PGS000013	PSS000517	PGP000116	Prevalent Coronary Artery Disease	PCs (1-10) of ancestry	NA	32498804	10.1016/j.jacc.2020.04.027	NA	NA	NA	NA	NA	0.63	NA	NA	NA	NA	NA	NA	0.12	NA
PPM001011	PGS000013	PSS000515	PGP000116	Prevalent Coronary Artery Disease	PCs (1-10) of ancestry	NA	32498804	10.1016/j.jacc.2020.04.027	NA	NA	NA	NA	NA	0.58	NA	NA	NA	NA	NA	NA	0.087	NA
PPM001012	PGS000004	PSS000521	PGP000117	Breast cancer in BRCA1 carriers	birth cohort, PCs(1-4) of ancestry, family history in first- and second-degree relatives	NA	32665703	10.1038/s41436-020-0862-x	1.2	[1.17,1.23]	NA	NA	NA	NA	NA	NA	NA	NA	0.072	NA	NA	NA
PPM001013	PGS000004	PSS000525	PGP000117	Breast cancer in BRCA2 carriers	birth cohort, PCs(1-4) of ancestry, family history in first- and second-degree relatives	NA	32665703	10.1038/s41436-020-0862-x	1.31	[1.26,1.36]	NA	NA	NA	NA	NA	NA	NA	NA	0.085	NA	NA	NA
PPM001014	PGS000004	PSS000522	PGP000117	ER negative breast cancer in BRCA1 carriers	birth cohort, PCs(1-4) of ancestry, family history in first- and second-degree relatives	NA	32665703	10.1038/s41436-020-0862-x	1.09	[1.05,1.13]	NA	NA	NA	NA	NA	NA	NA	NA	0.06	NA	NA	NA
PPM001015	PGS000004	PSS000526	PGP000117	ER negative breast cancer in BRCA2 carriers	birth cohort, PCs(1-4) of ancestry, family history in first- and second-degree relatives	NA	32665703	10.1038/s41436-020-0862-x	1.19	[1.1,1.29]	NA	NA	NA	NA	NA	NA	NA	NA	0.071	NA	NA	NA
PPM001016	PGS000004	PSS000523	PGP000117	ER positive breast cancer in BRCA1 carriers	birth cohort, PCs(1-4) of ancestry, family history in first- and second-degree relatives	NA	32665703	10.1038/s41436-020-0862-x	1.44	[1.35,1.54]	NA	NA	NA	NA	NA	NA	NA	NA	0.1	NA	NA	NA
PPM001017	PGS000004	PSS000527	PGP000117	ER positive breast cancer in BRCA2 carriers	birth cohort, PCs(1-4) of ancestry, family history in first- and second-degree relatives	NA	32665703	10.1038/s41436-020-0862-x	1.36	[1.3,1.43]	NA	NA	NA	NA	NA	NA	NA	NA	0.091	NA	NA	NA
PPM001018	PGS000005	PSS000521	PGP000117	Breast cancer in BRCA1 carriers	birth cohort, PCs(1-4) of ancestry, family history in first- and second-degree relatives	NA	32665703	10.1038/s41436-020-0862-x	1.17	[1.14,1.2]	NA	NA	NA	NA	NA	NA	NA	NA	0.068	NA	NA	NA
PPM001019	PGS000005	PSS000525	PGP000117	Breast cancer in BRCA2 carriers	birth cohort, PCs(1-4) of ancestry, family history in first- and second-degree relatives	NA	32665703	10.1038/s41436-020-0862-x	1.3	[1.26,1.35]	NA	NA	NA	NA	NA	NA	NA	NA	0.083	NA	NA	NA
PPM001020	PGS000005	PSS000522	PGP000117	ER negative breast cancer in BRCA1 carriers	birth cohort, PCs(1-4) of ancestry, family history in first- and second-degree relatives	NA	32665703	10.1038/s41436-020-0862-x	1.06	[1.02,1.1]	NA	NA	NA	NA	NA	NA	NA	NA	0.056	NA	NA	NA
PPM001021	PGS000005	PSS000526	PGP000117	ER negative breast cancer in BRCA2 carriers	birth cohort, PCs(1-4) of ancestry, family history in first- and second-degree relatives	NA	32665703	10.1038/s41436-020-0862-x	1.15	[1.07,1.25]	NA	NA	NA	NA	NA	NA	NA	NA	0.066	NA	NA	NA
PPM001022	PGS000005	PSS000523	PGP000117	ER positive breast cancer in BRCA1 carriers	birth cohort, PCs(1-4) of ancestry, family history in first- and second-degree relatives	NA	32665703	10.1038/s41436-020-0862-x	1.45	[1.35,1.54]	NA	NA	NA	NA	NA	NA	NA	NA	0.101	NA	NA	NA
PPM001023	PGS000005	PSS000527	PGP000117	ER positive breast cancer in BRCA2 carriers	birth cohort, PCs(1-4) of ancestry, family history in first- and second-degree relatives	NA	32665703	10.1038/s41436-020-0862-x	1.37	[1.31,1.44]	NA	NA	NA	NA	NA	NA	NA	NA	0.092	NA	NA	NA
PPM001024	PGS000006	PSS000521	PGP000117	Breast cancer in BRCA1 carriers	birth cohort, PCs(1-4) of ancestry, family history in first- and second-degree relatives	NA	32665703	10.1038/s41436-020-0862-x	1.29	[1.25,1.33]	NA	NA	NA	NA	NA	NA	NA	NA	0.082	NA	NA	NA
PPM001025	PGS000006	PSS000525	PGP000117	Breast cancer in BRCA2 carriers	birth cohort, PCs(1-4) of ancestry, family history in first- and second-degree relatives	NA	32665703	10.1038/s41436-020-0862-x	1.23	[1.18,1.27]	NA	NA	NA	NA	NA	NA	NA	NA	0.075	NA	NA	NA
PPM001026	PGS000006	PSS000522	PGP000117	ER negative breast cancer in BRCA1 carriers	birth cohort, PCs(1-4) of ancestry, family history in first- and second-degree relatives	NA	32665703	10.1038/s41436-020-0862-x	1.23	[1.18,1.27]	NA	NA	NA	NA	NA	NA	NA	NA	0.075	NA	NA	NA
PPM001027	PGS000006	PSS000526	PGP000117	ER negative breast cancer in BRCA2 carriers	birth cohort, PCs(1-4) of ancestry, family history in first- and second-degree relatives	NA	32665703	10.1038/s41436-020-0862-x	1.29	[1.19,1.41]	NA	NA	NA	NA	NA	NA	NA	NA	0.082	NA	NA	NA
PPM001028	PGS000006	PSS000523	PGP000117	ER positive breast cancer in BRCA1 carriers	birth cohort, PCs(1-4) of ancestry, family history in first- and second-degree relatives	NA	32665703	10.1038/s41436-020-0862-x	1.29	[1.21,1.37]	NA	NA	NA	NA	NA	NA	NA	NA	0.082	NA	NA	NA
PPM001029	PGS000006	PSS000527	PGP000117	ER positive breast cancer in BRCA2 carriers	birth cohort, PCs(1-4) of ancestry, family history in first- and second-degree relatives	NA	32665703	10.1038/s41436-020-0862-x	1.21	[1.15,1.27]	NA	NA	NA	NA	NA	NA	NA	NA	0.073	NA	NA	NA
PPM001030	PGS000351	PSS000524	PGP000117	Ovarian cancer in BRCA1 carriers	birth cohort, PCs(1-4) of ancestry, family history in first- and second-degree relatives	NA	32665703	10.1038/s41436-020-0862-x	1.31	[1.24,1.39]	NA	NA	NA	NA	NA	NA	NA	NA	0.085	NA	NA	NA
PPM001031	PGS000351	PSS000528	PGP000117	Ovarian cancer in BRCA2 carriers	birth cohort, PCs(1-4) of ancestry, family history in first- and second-degree relatives	NA	32665703	10.1038/s41436-020-0862-x	1.42	[1.28,1.58]	NA	NA	NA	NA	NA	NA	NA	NA	0.098	NA	NA	NA
PPM001032	PGS000352	PSS000524	PGP000117	Ovarian cancer in BRCA1 carriers	birth cohort, PCs(1-4) of ancestry, family history in first- and second-degree relatives	NA	32665703	10.1038/s41436-020-0862-x	1.32	[1.25,1.4]	NA	NA	NA	NA	NA	NA	NA	NA	0.086	NA	NA	NA
PPM001033	PGS000352	PSS000528	PGP000117	Ovarian cancer in BRCA2 carriers	birth cohort, PCs(1-4) of ancestry, family history in first- and second-degree relatives	NA	32665703	10.1038/s41436-020-0862-x	1.43	[1.29,1.59]	NA	NA	NA	NA	NA	NA	NA	NA	0.099	NA	NA	NA
PPM001034	PGS000006	PSS000529	PGP000117	Incident breast cancer in BRCA1 carriers	family history of the appropriate cancer in first- and second-degree relatives	NA	32665703	10.1038/s41436-020-0862-x	1.28	[1.14,1.44]	NA	NA	NA	NA	NA	NA	NA	NA	0.081	NA	NA	NA
PPM001035	PGS000004	PSS000531	PGP000117	Incidient breast cancer in BRCA2 carriers	family history of the appropriate cancer in first- and second-degree relatives	NA	32665703	10.1038/s41436-020-0862-x	1.36	[1.17,1.57]	NA	NA	NA	NA	NA	NA	NA	NA	0.091	NA	NA	NA
PPM001036	PGS000352	PSS000530	PGP000117	Incident ovarian cancer in BRCA1 carriers	family history of the appropriate cancer in first- and second-degree relatives	NA	32665703	10.1038/s41436-020-0862-x	1.28	[1.06,1.55]	NA	NA	NA	NA	NA	NA	NA	NA	0.081	NA	NA	NA
PPM001037	PGS000352	PSS000532	PGP000117	Incident ovarian cancer in BRCA2 carriers	family history of the appropriate cancer in first- and second-degree relatives	NA	32665703	10.1038/s41436-020-0862-x	1.45	[1.13,1.86]	NA	NA	NA	NA	NA	NA	NA	NA	0.101	NA	NA	NA
PPM001038	PGS000353	PSS000533	PGP000118	Any Cancer	age, sex, batch PCs 1-4	Cancer PRSweb PheWAS Results: [PRSWEB_PHECODE10001_UKBB-SAIGE-HRC-X10001_P_5e-08_MGI_20200608](https://prsweb.sph.umich.edu:8443/displayData/showGraphSep?prswebprefix=PRSWEB_PHECODE10001_UKBB-SAIGE-HRC-X10001_P_5e-08_MGI_20200608)	32991828	10.1016/j.ajhg.2020.08.025	NA	NA	1.08	[1.041,1.122]	0.0774 (0.0191)	0.515	[0.503,0.526]	NA	NA	Nagelkerke's Pseudo-RÂ² = 0.00151, Brier score = 0.182, Odds Ratio (OR, top 1% vs. Rest) = 1.48 [1.04,2.1]	NA	0.058	0.056	NA
PPM001039	PGS000354	PSS000533	PGP000118	Any Cancer	age, sex, batch PCs 1-4	Cancer PRSweb PheWAS Results: [PRSWEB_PHECODE10001_UKBB-SAIGE-HRC-X10001_PRS-CS_MGI_20200608](https://prsweb.sph.umich.edu:8443/displayData/showGraphSep?prswebprefix=PRSWEB_PHECODE10001_UKBB-SAIGE-HRC-X10001_PRS-CS_MGI_20200608)	32991828	10.1016/j.ajhg.2020.08.025	NA	NA	1.079	[1.039,1.119]	0.0758 (0.0189)	0.521	[0.51,0.532]	NA	NA	Nagelkerke's Pseudo-RÂ² = 0.00112, Brier score = 0.182, Odds Ratio (OR, top 1% vs. Rest) = 1.27 [0.887,1.81]	NA	0.058	0.058	NA
PPM001040	PGS000355	PSS000533	PGP000118	Any Cancer	age, sex, batch PCs 1-4	Cancer PRSweb PheWAS Results: [PRSWEB_PHECODE10001_UKBB-SAIGE-HRC-X10001_PT_MGI_20200608](https://prsweb.sph.umich.edu:8443/displayData/showGraphSep?prswebprefix=PRSWEB_PHECODE10001_UKBB-SAIGE-HRC-X10001_PT_MGI_20200608)	32991828	10.1016/j.ajhg.2020.08.025	NA	NA	1.084	[1.044,1.125]	0.0803 (0.0191)	0.517	[0.506,0.527]	NA	NA	Nagelkerke's Pseudo-RÂ² = 0.00167, Brier score = 0.182, Odds Ratio (OR, top 1% vs. Rest) = 1.42 [1.0,2.02]	NA	0.059	0.057	NA
PPM001041	PGS000356	PSS000533	PGP000118	Any Cancer	age, sex, batch PCs 1-4	Cancer PRSweb PheWAS Results: [PRSWEB_PHECODE10001_UKBB-SAIGE-HRC-X10001_LASSOSUM_MGI_20200608](https://prsweb.sph.umich.edu:8443/displayData/showGraphSep?prswebprefix=PRSWEB_PHECODE10001_UKBB-SAIGE-HRC-X10001_LASSOSUM_MGI_20200608)	32991828	10.1016/j.ajhg.2020.08.025	NA	NA	1.106	[1.065,1.148]	0.101 (0.0192)	0.523	[0.512,0.535]	NA	NA	Nagelkerke's Pseudo-RÂ² = 0.00294, Brier score = 0.182, Odds Ratio (OR, top 1% vs. Rest) = 1.61 [1.14,2.27]	NA	0.061	0.059	NA
PPM001042	PGS000357	PSS000535	PGP000118	Cancer of mouth	age, sex, batch PCs 1-4	Cancer PRSweb PheWAS Results: [PRSWEB_PHECODE145_C3-LIP-ORAL-PHARYNX_PT_MGI_20200608](https://prsweb.sph.umich.edu:8443/displayData/showGraphSep?prswebprefix=PRSWEB_PHECODE145_C3-LIP-ORAL-PHARYNX_PT_MGI_20200608)	32991828	10.1016/j.ajhg.2020.08.025	NA	NA	1.111	[1.021,1.208]	0.105 (0.0427)	0.519	[0.498,0.542]	NA	NA	Nagelkerke's Pseudo-RÂ² = 0.0021, Brier score = 0.0829, Odds Ratio (OR, top 1% vs. Rest) = 1.26 [0.585,2.73]	NA	0.062	0.057	NA
PPM001043	PGS000358	PSS000535	PGP000118	Cancer of mouth	age, sex, batch PCs 1-4	Cancer PRSweb PheWAS Results: [PRSWEB_PHECODE145_UKBB-SAIGE-HRC-X145_PRS-CS_MGI_20200608](https://prsweb.sph.umich.edu:8443/displayData/showGraphSep?prswebprefix=PRSWEB_PHECODE145_UKBB-SAIGE-HRC-X145_PRS-CS_MGI_20200608)	32991828	10.1016/j.ajhg.2020.08.025	NA	NA	1.116	[1.024,1.216]	0.11 (0.0438)	0.528	[0.502,0.552]	NA	NA	Nagelkerke's Pseudo-RÂ² = 0.00207, Brier score = 0.0829, Odds Ratio (OR, top 1% vs. Rest) = 1.63 [0.812,3.26]	NA	0.062	0.061	NA
PPM001044	PGS000359	PSS000534	PGP000118	Cancer of tongue	age, sex, batch PCs 1-4	Cancer PRSweb PheWAS Results: [PRSWEB_PHECODE145.2_C3-TONGUENAS_PRS-CS_MGI_20200608](https://prsweb.sph.umich.edu:8443/displayData/showGraphSep?prswebprefix=PRSWEB_PHECODE145.2_C3-TONGUENAS_PRS-CS_MGI_20200608)	32991828	10.1016/j.ajhg.2020.08.025	NA	NA	1.142	[1.006,1.297]	0.133 (0.0647)	0.538	[0.501,0.575]	NA	NA	Nagelkerke's Pseudo-RÂ² = 0.00325, Brier score = 0.0827, Odds Ratio (OR, top 1% vs. Rest) = 1.69 [0.61,4.71]	NA	0.065	0.066	NA
PPM001045	PGS000360	PSS000536	PGP000118	Cancer of larynx	age, sex, batch PCs 1-4	Cancer PRSweb PheWAS Results: [PRSWEB_PHECODE149.4_C32_LASSOSUM_MGI_20200608](https://prsweb.sph.umich.edu:8443/displayData/showGraphSep?prswebprefix=PRSWEB_PHECODE149.4_C32_LASSOSUM_MGI_20200608)	32991828	10.1016/j.ajhg.2020.08.025	NA	NA	1.282	[1.09,1.508]	0.249 (0.0827)	0.57	[0.522,0.618]	NA	NA	Nagelkerke's Pseudo-RÂ² = 0.0112, Brier score = 0.0822, Odds Ratio (OR, top 1% vs. Rest) = 2.14 [0.649,7.06]	NA	0.081	0.081	NA
PPM001046	PGS000361	PSS000536	PGP000118	Cancer of larynx	age, sex, batch PCs 1-4	Cancer PRSweb PheWAS Results: [PRSWEB_PHECODE149.4_C3-LARYNX_LASSOSUM_MGI_20200608](https://prsweb.sph.umich.edu:8443/displayData/showGraphSep?prswebprefix=PRSWEB_PHECODE149.4_C3-LARYNX_LASSOSUM_MGI_20200608)	32991828	10.1016/j.ajhg.2020.08.025	NA	NA	1.195	[1.014,1.408]	0.178 (0.0836)	0.55	[0.504,0.593]	NA	NA	Nagelkerke's Pseudo-RÂ² = 0.00551, Brier score = 0.0824, Odds Ratio (OR, top 1% vs. Rest) = 1.51 [0.382,5.94]	NA	0.071	0.071	NA
PPM001047	PGS000362	PSS000536	PGP000118	Cancer of larynx	age, sex, batch PCs 1-4	Cancer PRSweb PheWAS Results: [PRSWEB_PHECODE149.4_UKBB-SAIGE-HRC-X149.4_PT_MGI_20200608](https://prsweb.sph.umich.edu:8443/displayData/showGraphSep?prswebprefix=PRSWEB_PHECODE149.4_UKBB-SAIGE-HRC-X149.4_PT_MGI_20200608)	32991828	10.1016/j.ajhg.2020.08.025	NA	NA	1.195	[1.023,1.396]	0.178 (0.0793)	0.543	[0.494,0.59]	NA	NA	Nagelkerke's Pseudo-RÂ² = 0.00609, Brier score = 0.0824, Odds Ratio (OR, top 1% vs. Rest) = 1.52 [0.384,5.98]	NA	0.071	0.068	NA
PPM001048	PGS000363	PSS000537	PGP000118	Cancer of esophagus	age, sex, batch PCs 1-4	Cancer PRSweb PheWAS Results: [PRSWEB_PHECODE150_C15_PRS-CS_MGI_20200608](https://prsweb.sph.umich.edu:8443/displayData/showGraphSep?prswebprefix=PRSWEB_PHECODE150_C15_PRS-CS_MGI_20200608)	32991828	10.1016/j.ajhg.2020.08.025	NA	NA	1.249	[1.075,1.45]	0.222 (0.0762)	0.564	[0.525,0.604]	NA	NA	Nagelkerke's Pseudo-RÂ² = 0.0089, Brier score = 0.0825, Odds Ratio (OR, top 1% vs. Rest) = 2.84 [1.07,7.54]	NA	0.077	0.078	NA
PPM001049	PGS000364	PSS000537	PGP000118	Cancer of esophagus	age, sex, batch PCs 1-4	Cancer PRSweb PheWAS Results: [PRSWEB_PHECODE150_C15_LASSOSUM_MGI_20200608](https://prsweb.sph.umich.edu:8443/displayData/showGraphSep?prswebprefix=PRSWEB_PHECODE150_C15_LASSOSUM_MGI_20200608)	32991828	10.1016/j.ajhg.2020.08.025	NA	NA	1.203	[1.041,1.391]	0.185 (0.074)	0.551	[0.51,0.588]	NA	NA	Nagelkerke's Pseudo-RÂ² = 0.00648, Brier score = 0.0826, Odds Ratio (OR, top 1% vs. Rest) = 1.81 [0.56,5.82]	NA	0.072	0.072	NA
PPM001050	PGS000365	PSS000537	PGP000118	Cancer of esophagus	age, sex, batch PCs 1-4	Cancer PRSweb PheWAS Results: [PRSWEB_PHECODE150_C3-OESOPHAGUS_PRS-CS_MGI_20200608](https://prsweb.sph.umich.edu:8443/displayData/showGraphSep?prswebprefix=PRSWEB_PHECODE150_C3-OESOPHAGUS_PRS-CS_MGI_20200608)	32991828	10.1016/j.ajhg.2020.08.025	NA	NA	1.187	[1.021,1.38]	0.171 (0.0769)	0.553	[0.514,0.596]	NA	NA	Nagelkerke's Pseudo-RÂ² = 0.00521, Brier score = 0.0826, Odds Ratio (OR, top 1% vs. Rest) = 1.27 [0.329,4.9]	NA	0.07	0.073	NA
PPM001051	PGS000366	PSS000537	PGP000118	Cancer of esophagus	age, sex, batch PCs 1-4	Cancer PRSweb PheWAS Results: [PRSWEB_PHECODE150_UKBB-SAIGE-HRC-X150_PRS-CS_MGI_20200608](https://prsweb.sph.umich.edu:8443/displayData/showGraphSep?prswebprefix=PRSWEB_PHECODE150_UKBB-SAIGE-HRC-X150_PRS-CS_MGI_20200608)	32991828	10.1016/j.ajhg.2020.08.025	NA	NA	1.24	[1.067,1.441]	0.215 (0.0766)	0.564	[0.522,0.605]	NA	NA	Nagelkerke's Pseudo-RÂ² = 0.00839, Brier score = 0.0825, Odds Ratio (OR, top 1% vs. Rest) = 1.28 [0.332,4.95]	NA	0.076	0.078	NA
PPM001052	PGS000367	PSS000540	PGP000118	Colorectal cancer	age, sex, batch PCs 1-4	Cancer PRSweb PheWAS Results: [PRSWEB_PHECODE153_CRC-Huyghe_P_5e-08_MGI_20200608](https://prsweb.sph.umich.edu:8443/displayData/showGraphSep?prswebprefix=PRSWEB_PHECODE153_CRC-Huyghe_P_5e-08_MGI_20200608)	32991828	10.1016/j.ajhg.2020.08.025	NA	NA	1.198	[1.102,1.302]	0.181 (0.0425)	0.55	[0.522,0.574]	NA	NA	Nagelkerke's Pseudo-RÂ² = 0.00586, Brier score = 0.0828, Odds Ratio (OR, top 1% vs. Rest) = 2.2 [1.21,4.0]	NA	0.072	0.071	NA
PPM001053	PGS000368	PSS000564	PGP000118	Colorectal cancer	age, sex, batch PCs 1-4	Cancer PRSweb PheWAS Results: [PRSWEB_PHECODE153_CRC-Huyghe_P_5e-08_UKB_20200608](https://prsweb.sph.umich.edu:8443/displayData/showGraphSep?prswebprefix=PRSWEB_PHECODE153_CRC-Huyghe_P_5e-08_UKB_20200608)	32991828	10.1016/j.ajhg.2020.08.025	NA	NA	1.516	[1.451,1.585]	0.416 (0.0225)	0.612	[0.6,0.625]	NA	NA	Nagelkerke's Pseudo-RÂ² = 0.0304, Brier score = 0.0813, Odds Ratio (OR, top 1% vs. Rest) = 3.85 [2.99,4.96]	NA	0.11	0.107	NA
PPM001054	PGS000369	PSS000540	PGP000118	Colorectal cancer	age, sex, batch PCs 1-4	Cancer PRSweb PheWAS Results: [PRSWEB_PHECODE153_CRC-Huyghe_PT_MGI_20200608](https://prsweb.sph.umich.edu:8443/displayData/showGraphSep?prswebprefix=PRSWEB_PHECODE153_CRC-Huyghe_PT_MGI_20200608)	32991828	10.1016/j.ajhg.2020.08.025	NA	NA	1.214	[1.117,1.32]	0.194 (0.0426)	0.553	[0.525,0.577]	NA	NA	Nagelkerke's Pseudo-RÂ² = 0.00671, Brier score = 0.0828, Odds Ratio (OR, top 1% vs. Rest) = 3.04 [1.79,5.17]	NA	0.073	0.073	NA
PPM001055	PGS000370	PSS000564	PGP000118	Colorectal cancer	age, sex, batch PCs 1-4	Cancer PRSweb PheWAS Results: [PRSWEB_PHECODE153_CRC-Huyghe_PT_UKB_20200608](https://prsweb.sph.umich.edu:8443/displayData/showGraphSep?prswebprefix=PRSWEB_PHECODE153_CRC-Huyghe_PT_UKB_20200608)	32991828	10.1016/j.ajhg.2020.08.025	NA	NA	1.547	[1.48,1.617]	0.436 (0.0226)	0.617	[0.605,0.63]	NA	NA	Nagelkerke's Pseudo-RÂ² = 0.0332, Brier score = 0.0812, Odds Ratio (OR, top 1% vs. Rest) = 4.0 [3.11,5.13]	NA	0.113	0.11	NA
PPM001056	PGS000371	PSS000564	PGP000118	Colorectal cancer	age, sex, batch PCs 1-4	Cancer PRSweb PheWAS Results: [PRSWEB_PHECODE153_GWAS-Catalog-r2019-05-03-X153_P_5e-08_UKB_20200608](https://prsweb.sph.umich.edu:8443/displayData/showGraphSep?prswebprefix=PRSWEB_PHECODE153_GWAS-Catalog-r2019-05-03-X153_P_5e-08_UKB_20200608)	32991828	10.1016/j.ajhg.2020.08.025	NA	NA	1.254	[1.202,1.309]	0.226 (0.0217)	0.561	[0.548,0.573]	NA	NA	Nagelkerke's Pseudo-RÂ² = 0.00946, Brier score = 0.0822, Odds Ratio (OR, top 1% vs. Rest) = 1.79 [1.28,2.51]	NA	0.078	0.077	NA
PPM001057	PGS000372	PSS000564	PGP000118	Colorectal cancer	age, sex, batch PCs 1-4	Cancer PRSweb PheWAS Results: [PRSWEB_PHECODE153_GWAS-Catalog-r2019-05-03-X153_PT_UKB_20200608](https://prsweb.sph.umich.edu:8443/displayData/showGraphSep?prswebprefix=PRSWEB_PHECODE153_GWAS-Catalog-r2019-05-03-X153_PT_UKB_20200608)	32991828	10.1016/j.ajhg.2020.08.025	NA	NA	1.279	[1.225,1.335]	0.246 (0.0218)	0.565	[0.551,0.577]	NA	NA	Nagelkerke's Pseudo-RÂ² = 0.0111, Brier score = 0.0822, Odds Ratio (OR, top 1% vs. Rest) = 2.1 [1.53,2.89]	NA	0.081	0.079	NA
PPM001058	PGS000373	PSS000540	PGP000118	Colorectal cancer	age, sex, batch PCs 1-4	Cancer PRSweb PheWAS Results: [PRSWEB_PHECODE153_UKBB-SAIGE-HRC-X153_PRS-CS_MGI_20200608](https://prsweb.sph.umich.edu:8443/displayData/showGraphSep?prswebprefix=PRSWEB_PHECODE153_UKBB-SAIGE-HRC-X153_PRS-CS_MGI_20200608)	32991828	10.1016/j.ajhg.2020.08.025	NA	NA	1.189	[1.093,1.293]	0.173 (0.0428)	0.548	[0.523,0.572]	NA	NA	Nagelkerke's Pseudo-RÂ² = 0.00529, Brier score = 0.0829, Odds Ratio (OR, top 1% vs. Rest) = 1.71 [0.882,3.33]	NA	0.071	0.07	NA
PPM001059	PGS000374	PSS000540	PGP000118	Colorectal cancer	age, sex, batch PCs 1-4	Cancer PRSweb PheWAS Results: [PRSWEB_PHECODE153_UKBB-SAIGE-HRC-X153_PT_MGI_20200608](https://prsweb.sph.umich.edu:8443/displayData/showGraphSep?prswebprefix=PRSWEB_PHECODE153_UKBB-SAIGE-HRC-X153_PT_MGI_20200608)	32991828	10.1016/j.ajhg.2020.08.025	NA	NA	1.091	[1.004,1.185]	0.0872 (0.0423)	0.517	[0.493,0.541]	NA	NA	Nagelkerke's Pseudo-RÂ² = 0.00134, Brier score = 0.083, Odds Ratio (OR, top 1% vs. Rest) = 1.88 [0.99,3.55]	NA	0.06	0.057	NA
PPM001060	PGS000375	PSS000540	PGP000118	Colorectal cancer	age, sex, batch PCs 1-4	Cancer PRSweb PheWAS Results: [PRSWEB_PHECODE153_UKBB-SAIGE-HRC-X153_LASSOSUM_MGI_20200608](https://prsweb.sph.umich.edu:8443/displayData/showGraphSep?prswebprefix=PRSWEB_PHECODE153_UKBB-SAIGE-HRC-X153_LASSOSUM_MGI_20200608)	32991828	10.1016/j.ajhg.2020.08.025	NA	NA	1.113	[1.024,1.21]	0.107 (0.0425)	0.53	[0.503,0.555]	NA	NA	Nagelkerke's Pseudo-RÂ² = 0.00205, Brier score = 0.083, Odds Ratio (OR, top 1% vs. Rest) = 2.76 [1.59,4.81]	NA	0.062	0.062	NA
PPM001061	PGS000376	PSS000538	PGP000118	Colon cancer	age, sex, batch PCs 1-4	Cancer PRSweb PheWAS Results: [PRSWEB_PHECODE153.2_C18_PRS-CS_MGI_20200608](https://prsweb.sph.umich.edu:8443/displayData/showGraphSep?prswebprefix=PRSWEB_PHECODE153.2_C18_PRS-CS_MGI_20200608)	32991828	10.1016/j.ajhg.2020.08.025	NA	NA	1.177	[1.069,1.297]	0.163 (0.0491)	0.547	[0.518,0.576]	NA	NA	Nagelkerke's Pseudo-RÂ² = 0.0046, Brier score = 0.0832, Odds Ratio (OR, top 1% vs. Rest) = 1.65 [0.753,3.61]	NA	0.069	0.07	NA
PPM001062	PGS000377	PSS000538	PGP000118	Colon cancer	age, sex, batch PCs 1-4	Cancer PRSweb PheWAS Results: [PRSWEB_PHECODE153.2_C18_LASSOSUM_MGI_20200608](https://prsweb.sph.umich.edu:8443/displayData/showGraphSep?prswebprefix=PRSWEB_PHECODE153.2_C18_LASSOSUM_MGI_20200608)	32991828	10.1016/j.ajhg.2020.08.025	NA	NA	1.174	[1.066,1.292]	0.16 (0.049)	0.545	[0.518,0.574]	NA	NA	Nagelkerke's Pseudo-RÂ² = 0.00441, Brier score = 0.0831, Odds Ratio (OR, top 1% vs. Rest) = 1.4 [0.607,3.22]	NA	0.069	0.069	NA
PPM001063	PGS000378	PSS000538	PGP000118	Colon cancer	age, sex, batch PCs 1-4	Cancer PRSweb PheWAS Results: [PRSWEB_PHECODE153.2_C3-COLON_PRS-CS_MGI_20200608](https://prsweb.sph.umich.edu:8443/displayData/showGraphSep?prswebprefix=PRSWEB_PHECODE153.2_C3-COLON_PRS-CS_MGI_20200608)	32991828	10.1016/j.ajhg.2020.08.025	NA	NA	1.141	[1.038,1.254]	0.132 (0.0484)	0.536	[0.509,0.565]	NA	NA	Nagelkerke's Pseudo-RÂ² = 0.00301, Brier score = 0.0832, Odds Ratio (OR, top 1% vs. Rest) = 1.82 [0.867,3.84]	NA	0.065	0.065	NA
PPM001064	PGS000379	PSS000538	PGP000118	Colon cancer	age, sex, batch PCs 1-4	Cancer PRSweb PheWAS Results: [PRSWEB_PHECODE153.2_C3-COLON_LASSOSUM_MGI_20200608](https://prsweb.sph.umich.edu:8443/displayData/showGraphSep?prswebprefix=PRSWEB_PHECODE153.2_C3-COLON_LASSOSUM_MGI_20200608)	32991828	10.1016/j.ajhg.2020.08.025	NA	NA	1.143	[1.038,1.258]	0.134 (0.049)	0.536	[0.51,0.567]	NA	NA	Nagelkerke's Pseudo-RÂ² = 0.00302, Brier score = 0.0832, Odds Ratio (OR, top 1% vs. Rest) = 0.757 [0.252,2.28]	NA	0.065	0.065	NA
PPM001065	PGS000380	PSS000538	PGP000118	Colon cancer	age, sex, batch PCs 1-4	Cancer PRSweb PheWAS Results: [PRSWEB_PHECODE153.2_UKBB-SAIGE-HRC-X153.2_PRS-CS_MGI_20200608](https://prsweb.sph.umich.edu:8443/displayData/showGraphSep?prswebprefix=PRSWEB_PHECODE153.2_UKBB-SAIGE-HRC-X153.2_PRS-CS_MGI_20200608)	32991828	10.1016/j.ajhg.2020.08.025	NA	NA	1.324	[1.203,1.457]	0.281 (0.0489)	0.569	[0.539,0.599]	NA	NA	Nagelkerke's Pseudo-RÂ² = 0.0138, Brier score = 0.0827, Odds Ratio (OR, top 1% vs. Rest) = 3.85 [2.19,6.77]	NA	0.086	0.081	NA
PPM001066	PGS000381	PSS000538	PGP000118	Colon cancer	age, sex, batch PCs 1-4	Cancer PRSweb PheWAS Results: [PRSWEB_PHECODE153.2_UKBB-SAIGE-HRC-X153.2_PT_MGI_20200608](https://prsweb.sph.umich.edu:8443/displayData/showGraphSep?prswebprefix=PRSWEB_PHECODE153.2_UKBB-SAIGE-HRC-X153.2_PT_MGI_20200608)	32991828	10.1016/j.ajhg.2020.08.025	NA	NA	1.212	[1.105,1.33]	0.193 (0.0472)	0.55	[0.522,0.577]	NA	NA	Nagelkerke's Pseudo-RÂ² = 0.00703, Brier score = 0.0831, Odds Ratio (OR, top 1% vs. Rest) = 1.6 [0.733,3.51]	NA	0.073	0.071	NA
PPM001067	PGS000382	PSS000538	PGP000118	Colon cancer	age, sex, batch PCs 1-4	Cancer PRSweb PheWAS Results: [PRSWEB_PHECODE153.2_UKBB-SAIGE-HRC-X153.2_LASSOSUM_MGI_20200608](https://prsweb.sph.umich.edu:8443/displayData/showGraphSep?prswebprefix=PRSWEB_PHECODE153.2_UKBB-SAIGE-HRC-X153.2_LASSOSUM_MGI_20200608)	32991828	10.1016/j.ajhg.2020.08.025	NA	NA	1.247	[1.134,1.371]	0.221 (0.0483)	0.567	[0.54,0.594]	NA	NA	Nagelkerke's Pseudo-RÂ² = 0.00899, Brier score = 0.083, Odds Ratio (OR, top 1% vs. Rest) = 1.17 [0.477,2.87]	NA	0.077	0.08	NA
PPM001068	PGS000383	PSS000539	PGP000118	Malignant neoplasm of rectum, rectosigmoid junction, and anus	age, sex, batch PCs 1-4	Cancer PRSweb PheWAS Results: [PRSWEB_PHECODE153.3_C19_PRS-CS_MGI_20200608](https://prsweb.sph.umich.edu:8443/displayData/showGraphSep?prswebprefix=PRSWEB_PHECODE153.3_C19_PRS-CS_MGI_20200608)	32991828	10.1016/j.ajhg.2020.08.025	NA	NA	1.126	[1.005,1.262]	0.119 (0.0579)	0.533	[0.5,0.567]	NA	NA	Nagelkerke's Pseudo-RÂ² = 0.00257, Brier score = 0.0829, Odds Ratio (OR, top 1% vs. Rest) = 1.34 [0.491,3.65]	NA	0.063	0.063	NA
PPM001069	PGS000384	PSS000539	PGP000118	Malignant neoplasm of rectum, rectosigmoid junction, and anus	age, sex, batch PCs 1-4	Cancer PRSweb PheWAS Results: [PRSWEB_PHECODE153.3_C3-RECTUM_PRS-CS_MGI_20200608](https://prsweb.sph.umich.edu:8443/displayData/showGraphSep?prswebprefix=PRSWEB_PHECODE153.3_C3-RECTUM_PRS-CS_MGI_20200608)	32991828	10.1016/j.ajhg.2020.08.025	NA	NA	1.122	[1.001,1.257]	0.115 (0.058)	0.531	[0.495,0.563]	NA	NA	Nagelkerke's Pseudo-RÂ² = 0.00251, Brier score = 0.0829, Odds Ratio (OR, top 1% vs. Rest) = 1.02 [0.334,3.14]	NA	0.063	0.062	NA
PPM001070	PGS000385	PSS000565	PGP000118	Pancreatic cancer	age, sex, batch PCs 1-4	Cancer PRSweb PheWAS Results: [PRSWEB_PHECODE157_GWAS-Catalog-r2019-05-03-X157_P_5e-08_UKB_20200608](https://prsweb.sph.umich.edu:8443/displayData/showGraphSep?prswebprefix=PRSWEB_PHECODE157_GWAS-Catalog-r2019-05-03-X157_P_5e-08_UKB_20200608)	32991828	10.1016/j.ajhg.2020.08.025	NA	NA	1.384	[1.235,1.552]	0.325 (0.0583)	0.589	[0.559,0.622]	NA	NA	Nagelkerke's Pseudo-RÂ² = 0.019, Brier score = 0.082, Odds Ratio (OR, top 1% vs. Rest) = 2.58 [1.19,5.57]	NA	0.093	0.092	NA
PPM001071	PGS000386	PSS000565	PGP000118	Pancreatic cancer	age, sex, batch PCs 1-4	Cancer PRSweb PheWAS Results: [PRSWEB_PHECODE157_GWAS-Catalog-r2019-05-03-X157_PT_UKB_20200608](https://prsweb.sph.umich.edu:8443/displayData/showGraphSep?prswebprefix=PRSWEB_PHECODE157_GWAS-Catalog-r2019-05-03-X157_PT_UKB_20200608)	32991828	10.1016/j.ajhg.2020.08.025	NA	NA	1.342	[1.199,1.503]	0.294 (0.0577)	0.579	[0.548,0.611]	NA	NA	Nagelkerke's Pseudo-RÂ² = 0.0157, Brier score = 0.0822, Odds Ratio (OR, top 1% vs. Rest) = 1.64 [0.655,4.12]	NA	0.088	0.086	NA
PPM001072	PGS000387	PSS000542	PGP000118	Cancer within the respiratory system	age, sex, batch PCs 1-4	Cancer PRSweb PheWAS Results: [PRSWEB_PHECODE165_UKBB-SAIGE-HRC-X165_LASSOSUM_MGI_20200608](https://prsweb.sph.umich.edu:8443/displayData/showGraphSep?prswebprefix=PRSWEB_PHECODE165_UKBB-SAIGE-HRC-X165_LASSOSUM_MGI_20200608)	32991828	10.1016/j.ajhg.2020.08.025	NA	NA	1.109	[1.008,1.22]	0.103 (0.0486)	0.53	[0.502,0.557]	NA	NA	Nagelkerke's Pseudo-RÂ² = 0.0018, Brier score = 0.0826, Odds Ratio (OR, top 1% vs. Rest) = 2.22 [1.12,4.37]	NA	0.062	0.062	NA
PPM001073	PGS000388	PSS000541	PGP000118	Cancer of bronchus; lung	age, sex, batch PCs 1-4	Cancer PRSweb PheWAS Results: [PRSWEB_PHECODE165.1_C3-BRONCHUS-LUNG_PRS-CS_MGI_20200608](https://prsweb.sph.umich.edu:8443/displayData/showGraphSep?prswebprefix=PRSWEB_PHECODE165.1_C3-BRONCHUS-LUNG_PRS-CS_MGI_20200608)	32991828	10.1016/j.ajhg.2020.08.025	NA	NA	1.132	[1.024,1.25]	0.124 (0.0508)	0.533	[0.505,0.562]	NA	NA	Nagelkerke's Pseudo-RÂ² = 0.00265, Brier score = 0.0827, Odds Ratio (OR, top 1% vs. Rest) = 1.96 [0.926,4.14]	NA	0.064	0.063	NA
PPM001074	PGS000389	PSS000541	PGP000118	Cancer of bronchus; lung	age, sex, batch PCs 1-4	Cancer PRSweb PheWAS Results: [PRSWEB_PHECODE165.1_GWAS-Catalog-r2019-05-03-X165.1_P_5e-08_MGI_20200608](https://prsweb.sph.umich.edu:8443/displayData/showGraphSep?prswebprefix=PRSWEB_PHECODE165.1_GWAS-Catalog-r2019-05-03-X165.1_P_5e-08_MGI_20200608)	32991828	10.1016/j.ajhg.2020.08.025	NA	NA	1.11	[1.006,1.225]	0.105 (0.0501)	0.52	[0.492,0.547]	NA	NA	Nagelkerke's Pseudo-RÂ² = 0.00202, Brier score = 0.0827, Odds Ratio (OR, top 1% vs. Rest) = 2.19 [1.07,4.49]	NA	0.062	0.058	NA
PPM001075	PGS000390	PSS000566	PGP000118	Cancer of bronchus; lung	age, sex, batch PCs 1-4	Cancer PRSweb PheWAS Results: [PRSWEB_PHECODE165.1_GWAS-Catalog-r2019-05-03-X165.1_P_5e-08_UKB_20200608](https://prsweb.sph.umich.edu:8443/displayData/showGraphSep?prswebprefix=PRSWEB_PHECODE165.1_GWAS-Catalog-r2019-05-03-X165.1_P_5e-08_UKB_20200608)	32991828	10.1016/j.ajhg.2020.08.025	NA	NA	1.194	[1.124,1.269]	0.178 (0.0309)	0.543	[0.526,0.562]	NA	NA	Nagelkerke's Pseudo-RÂ² = 0.00583, Brier score = 0.0824, Odds Ratio (OR, top 1% vs. Rest) = 0.852 [0.437,1.66]	NA	0.071	0.068	NA
PPM001076	PGS000391	PSS000541	PGP000118	Cancer of bronchus; lung	age, sex, batch PCs 1-4	Cancer PRSweb PheWAS Results: [PRSWEB_PHECODE165.1_GWAS-Catalog-r2019-05-03-X165.1_PT_MGI_20200608](https://prsweb.sph.umich.edu:8443/displayData/showGraphSep?prswebprefix=PRSWEB_PHECODE165.1_GWAS-Catalog-r2019-05-03-X165.1_PT_MGI_20200608)	32991828	10.1016/j.ajhg.2020.08.025	NA	NA	1.12	[1.015,1.237]	0.114 (0.0507)	0.529	[0.503,0.558]	NA	NA	Nagelkerke's Pseudo-RÂ² = 0.00234, Brier score = 0.0827, Odds Ratio (OR, top 1% vs. Rest) = 1.75 [0.796,3.85]	NA	0.063	0.062	NA
PPM001077	PGS000392	PSS000566	PGP000118	Cancer of bronchus; lung	age, sex, batch PCs 1-4	Cancer PRSweb PheWAS Results: [PRSWEB_PHECODE165.1_GWAS-Catalog-r2019-05-03-X165.1_PT_UKB_20200608](https://prsweb.sph.umich.edu:8443/displayData/showGraphSep?prswebprefix=PRSWEB_PHECODE165.1_GWAS-Catalog-r2019-05-03-X165.1_PT_UKB_20200608)	32991828	10.1016/j.ajhg.2020.08.025	NA	NA	1.221	[1.149,1.298]	0.2 (0.0313)	0.552	[0.534,0.569]	NA	NA	Nagelkerke's Pseudo-RÂ² = 0.00728, Brier score = 0.0824, Odds Ratio (OR, top 1% vs. Rest) = 1.94 [1.22,3.1]	NA	0.074	0.072	NA
PPM001078	PGS000393	PSS000541	PGP000118	Cancer of bronchus; lung	age, sex, batch PCs 1-4	Cancer PRSweb PheWAS Results: [PRSWEB_PHECODE165.1_LUNG-CANCER_PRS-CS_MGI_20200608](https://prsweb.sph.umich.edu:8443/displayData/showGraphSep?prswebprefix=PRSWEB_PHECODE165.1_LUNG-CANCER_PRS-CS_MGI_20200608)	32991828	10.1016/j.ajhg.2020.08.025	NA	NA	1.149	[1.04,1.269]	0.139 (0.0509)	0.539	[0.508,0.568]	NA	NA	Nagelkerke's Pseudo-RÂ² = 0.00329, Brier score = 0.0826, Odds Ratio (OR, top 1% vs. Rest) = 2.18 [1.06,4.46]	NA	0.066	0.066	NA
PPM001079	PGS000394	PSS000541	PGP000118	Cancer of bronchus; lung	age, sex, batch PCs 1-4	Cancer PRSweb PheWAS Results: [PRSWEB_PHECODE165.1_LUNG-CANCER-MESOT_PRS-CS_MGI_20200608](https://prsweb.sph.umich.edu:8443/displayData/showGraphSep?prswebprefix=PRSWEB_PHECODE165.1_LUNG-CANCER-MESOT_PRS-CS_MGI_20200608)	32991828	10.1016/j.ajhg.2020.08.025	NA	NA	1.149	[1.04,1.269]	0.139 (0.0509)	0.539	[0.508,0.568]	NA	NA	Nagelkerke's Pseudo-RÂ² = 0.00329, Brier score = 0.0826, Odds Ratio (OR, top 1% vs. Rest) = 2.18 [1.06,4.46]	NA	0.066	0.066	NA
PPM001080	PGS000395	PSS000541	PGP000118	Cancer of bronchus; lung	age, sex, batch PCs 1-4	Cancer PRSweb PheWAS Results: [PRSWEB_PHECODE165.1_UKBB-SAIGE-HRC-X165.1_PRS-CS_MGI_20200608](https://prsweb.sph.umich.edu:8443/displayData/showGraphSep?prswebprefix=PRSWEB_PHECODE165.1_UKBB-SAIGE-HRC-X165.1_PRS-CS_MGI_20200608)	32991828	10.1016/j.ajhg.2020.08.025	NA	NA	1.133	[1.025,1.252]	0.125 (0.051)	0.533	[0.505,0.562]	NA	NA	Nagelkerke's Pseudo-RÂ² = 0.00277, Brier score = 0.0827, Odds Ratio (OR, top 1% vs. Rest) = 1.27 [0.514,3.12]	NA	0.064	0.063	NA
PPM001081	PGS000396	PSS000541	PGP000118	Cancer of bronchus; lung	age, sex, batch PCs 1-4	Cancer PRSweb PheWAS Results: [PRSWEB_PHECODE165.1_UKBB-SAIGE-HRC-X165.1_PT_MGI_20200608](https://prsweb.sph.umich.edu:8443/displayData/showGraphSep?prswebprefix=PRSWEB_PHECODE165.1_UKBB-SAIGE-HRC-X165.1_PT_MGI_20200608)	32991828	10.1016/j.ajhg.2020.08.025	NA	NA	1.121	[1.015,1.238]	0.114 (0.0507)	0.525	[0.496,0.554]	NA	NA	Nagelkerke's Pseudo-RÂ² = 0.00233, Brier score = 0.0827, Odds Ratio (OR, top 1% vs. Rest) = 2.21 [1.08,4.51]	NA	0.063	0.06	NA
PPM001082	PGS000397	PSS000541	PGP000118	Cancer of bronchus; lung	age, sex, batch PCs 1-4	Cancer PRSweb PheWAS Results: [PRSWEB_PHECODE165.1_UKBB-SAIGE-HRC-X165.1_LASSOSUM_MGI_20200608](https://prsweb.sph.umich.edu:8443/displayData/showGraphSep?prswebprefix=PRSWEB_PHECODE165.1_UKBB-SAIGE-HRC-X165.1_LASSOSUM_MGI_20200608)	32991828	10.1016/j.ajhg.2020.08.025	NA	NA	1.114	[1.009,1.23]	0.108 (0.0507)	0.528	[0.503,0.556]	NA	NA	Nagelkerke's Pseudo-RÂ² = 0.00202, Brier score = 0.0827, Odds Ratio (OR, top 1% vs. Rest) = 1.03 [0.387,2.77]	NA	0.062	0.061	NA
PPM001083	PGS000398	PSS000548	PGP000118	Skin cancer	age, sex, batch PCs 1-4	Cancer PRSweb PheWAS Results: [PRSWEB_PHECODE172_20001-1003_PRS-CS_MGI_20200608](https://prsweb.sph.umich.edu:8443/displayData/showGraphSep?prswebprefix=PRSWEB_PHECODE172_20001-1003_PRS-CS_MGI_20200608)	32991828	10.1016/j.ajhg.2020.08.025	NA	NA	1.042	[1.003,1.082]	0.0407 (0.0195)	0.51	[0.499,0.521]	NA	NA	Nagelkerke's Pseudo-RÂ² = 0.000278, Brier score = 0.148, Odds Ratio (OR, top 1% vs. Rest) = 1.7 [1.22,2.38]	NA	0.054	0.054	NA
PPM001084	PGS000399	PSS000548	PGP000118	Skin cancer	age, sex, batch PCs 1-4	Cancer PRSweb PheWAS Results: [PRSWEB_PHECODE172_20001-1003_PT_MGI_20200608](https://prsweb.sph.umich.edu:8443/displayData/showGraphSep?prswebprefix=PRSWEB_PHECODE172_20001-1003_PT_MGI_20200608)	32991828	10.1016/j.ajhg.2020.08.025	NA	NA	1.158	[1.116,1.202]	0.147 (0.0189)	0.513	[0.503,0.523]	NA	NA	Nagelkerke's Pseudo-RÂ² = 0.00545, Brier score = 0.148, Odds Ratio (OR, top 1% vs. Rest) = 1.56 [1.12,2.16]	NA	0.067	0.055	NA
PPM001085	PGS000400	PSS000548	PGP000118	Skin cancer	age, sex, batch PCs 1-4	Cancer PRSweb PheWAS Results: [PRSWEB_PHECODE172_C3-SKIN_P_5e-08_MGI_20200608](https://prsweb.sph.umich.edu:8443/displayData/showGraphSep?prswebprefix=PRSWEB_PHECODE172_C3-SKIN_P_5e-08_MGI_20200608)	32991828	10.1016/j.ajhg.2020.08.025	NA	NA	1.342	[1.291,1.395]	0.294 (0.0197)	0.581	[0.57,0.592]	NA	NA	Nagelkerke's Pseudo-RÂ² = 0.0201, Brier score = 0.146, Odds Ratio (OR, top 1% vs. Rest) = 2.2 [1.63,2.98]	NA	0.088	0.088	NA
PPM001086	PGS000401	PSS000548	PGP000118	Skin cancer	age, sex, batch PCs 1-4	Cancer PRSweb PheWAS Results: [PRSWEB_PHECODE172_C3-SKIN_PRS-CS_MGI_20200608](https://prsweb.sph.umich.edu:8443/displayData/showGraphSep?prswebprefix=PRSWEB_PHECODE172_C3-SKIN_PRS-CS_MGI_20200608)	32991828	10.1016/j.ajhg.2020.08.025	NA	NA	1.342	[1.291,1.396]	0.294 (0.0199)	0.581	[0.57,0.591]	NA	NA	Nagelkerke's Pseudo-RÂ² = 0.0202, Brier score = 0.146, Odds Ratio (OR, top 1% vs. Rest) = 2.25 [1.67,3.03]	NA	0.088	0.088	NA
PPM001087	PGS000402	PSS000548	PGP000118	Skin cancer	age, sex, batch PCs 1-4	Cancer PRSweb PheWAS Results: [PRSWEB_PHECODE172_C3-SKIN_PT_MGI_20200608](https://prsweb.sph.umich.edu:8443/displayData/showGraphSep?prswebprefix=PRSWEB_PHECODE172_C3-SKIN_PT_MGI_20200608)	32991828	10.1016/j.ajhg.2020.08.025	NA	NA	1.366	[1.314,1.421]	0.312 (0.0198)	0.586	[0.576,0.597]	NA	NA	Nagelkerke's Pseudo-RÂ² = 0.0224, Brier score = 0.146, Odds Ratio (OR, top 1% vs. Rest) = 2.23 [1.64,3.03]	NA	0.091	0.091	NA
PPM001088	PGS000403	PSS000548	PGP000118	Skin cancer	age, sex, batch PCs 1-4	Cancer PRSweb PheWAS Results: [PRSWEB_PHECODE172_C3-SKIN_LASSOSUM_MGI_20200608](https://prsweb.sph.umich.edu:8443/displayData/showGraphSep?prswebprefix=PRSWEB_PHECODE172_C3-SKIN_LASSOSUM_MGI_20200608)	32991828	10.1016/j.ajhg.2020.08.025	NA	NA	1.359	[1.307,1.413]	0.307 (0.0199)	0.584	[0.573,0.594]	NA	NA	Nagelkerke's Pseudo-RÂ² = 0.0219, Brier score = 0.146, Odds Ratio (OR, top 1% vs. Rest) = 1.65 [1.2,2.27]	NA	0.09	0.089	NA
PPM001089	PGS000404	PSS000548	PGP000118	Skin cancer	age, sex, batch PCs 1-4	Cancer PRSweb PheWAS Results: [PRSWEB_PHECODE172_UKBB-SAIGE-HRC-X172_P_5e-08_MGI_20200608](https://prsweb.sph.umich.edu:8443/displayData/showGraphSep?prswebprefix=PRSWEB_PHECODE172_UKBB-SAIGE-HRC-X172_P_5e-08_MGI_20200608)	32991828	10.1016/j.ajhg.2020.08.025	NA	NA	1.369	[1.317,1.422]	0.314 (0.0196)	0.584	[0.574,0.594]	NA	NA	Nagelkerke's Pseudo-RÂ² = 0.0226, Brier score = 0.146, Odds Ratio (OR, top 1% vs. Rest) = 2.3 [1.72,3.09]	NA	0.092	0.089	NA
PPM001090	PGS000405	PSS000548	PGP000118	Skin cancer	age, sex, batch PCs 1-4	Cancer PRSweb PheWAS Results: [PRSWEB_PHECODE172_UKBB-SAIGE-HRC-X172_PRS-CS_MGI_20200608](https://prsweb.sph.umich.edu:8443/displayData/showGraphSep?prswebprefix=PRSWEB_PHECODE172_UKBB-SAIGE-HRC-X172_PRS-CS_MGI_20200608)	32991828	10.1016/j.ajhg.2020.08.025	NA	NA	1.338	[1.287,1.391]	0.291 (0.0199)	0.58	[0.57,0.591]	NA	NA	Nagelkerke's Pseudo-RÂ² = 0.0192, Brier score = 0.146, Odds Ratio (OR, top 1% vs. Rest) = 2.42 [1.81,3.24]	NA	0.088	0.087	NA
PPM001091	PGS000406	PSS000548	PGP000118	Skin cancer	age, sex, batch PCs 1-4	Cancer PRSweb PheWAS Results: [PRSWEB_PHECODE172_UKBB-SAIGE-HRC-X172_PT_MGI_20200608](https://prsweb.sph.umich.edu:8443/displayData/showGraphSep?prswebprefix=PRSWEB_PHECODE172_UKBB-SAIGE-HRC-X172_PT_MGI_20200608)	32991828	10.1016/j.ajhg.2020.08.025	NA	NA	1.392	[1.339,1.447]	0.331 (0.0199)	0.591	[0.581,0.602]	NA	NA	Nagelkerke's Pseudo-RÂ² = 0.0249, Brier score = 0.146, Odds Ratio (OR, top 1% vs. Rest) = 2.51 [1.89,3.34]	NA	0.094	0.094	NA
PPM001092	PGS000407	PSS000548	PGP000118	Skin cancer	age, sex, batch PCs 1-4	Cancer PRSweb PheWAS Results: [PRSWEB_PHECODE172_UKBB-SAIGE-HRC-X172_LASSOSUM_MGI_20200608](https://prsweb.sph.umich.edu:8443/displayData/showGraphSep?prswebprefix=PRSWEB_PHECODE172_UKBB-SAIGE-HRC-X172_LASSOSUM_MGI_20200608)	32991828	10.1016/j.ajhg.2020.08.025	NA	NA	1.38	[1.328,1.434]	0.322 (0.0197)	0.586	[0.575,0.597]	NA	NA	Nagelkerke's Pseudo-RÂ² = 0.0245, Brier score = 0.146, Odds Ratio (OR, top 1% vs. Rest) = 2.26 [1.69,3.03]	NA	0.093	0.091	NA
PPM001093	PGS000408	PSS000543	PGP000118	Melanomas of skin, dx or hx	age, sex, batch PCs 1-4	Cancer PRSweb PheWAS Results: [PRSWEB_PHECODE172.1_20001-1059_P_5e-08_MGI_20200608](https://prsweb.sph.umich.edu:8443/displayData/showGraphSep?prswebprefix=PRSWEB_PHECODE172.1_20001-1059_P_5e-08_MGI_20200608)	32991828	10.1016/j.ajhg.2020.08.025	NA	NA	1.384	[1.311,1.461]	0.325 (0.0276)	0.576	[0.561,0.593]	NA	NA	Nagelkerke's Pseudo-RÂ² = 0.0217, Brier score = 0.0957, Odds Ratio (OR, top 1% vs. Rest) = 2.25 [1.48,3.42]	NA	0.093	0.085	NA
PPM001094	PGS000409	PSS000543	PGP000118	Melanomas of skin, dx or hx	age, sex, batch PCs 1-4	Cancer PRSweb PheWAS Results: [PRSWEB_PHECODE172.1_20001-1059_PRS-CS_MGI_20200608](https://prsweb.sph.umich.edu:8443/displayData/showGraphSep?prswebprefix=PRSWEB_PHECODE172.1_20001-1059_PRS-CS_MGI_20200608)	32991828	10.1016/j.ajhg.2020.08.025	NA	NA	1.192	[1.126,1.263]	0.176 (0.0292)	0.547	[0.531,0.563]	NA	NA	Nagelkerke's Pseudo-RÂ² = 0.0061, Brier score = 0.0966, Odds Ratio (OR, top 1% vs. Rest) = 1.94 [1.25,3.02]	NA	0.071	0.07	NA
PPM001095	PGS000410	PSS000543	PGP000118	Melanomas of skin, dx or hx	age, sex, batch PCs 1-4	Cancer PRSweb PheWAS Results: [PRSWEB_PHECODE172.1_20001-1059_PT_MGI_20200608](https://prsweb.sph.umich.edu:8443/displayData/showGraphSep?prswebprefix=PRSWEB_PHECODE172.1_20001-1059_PT_MGI_20200608)	32991828	10.1016/j.ajhg.2020.08.025	NA	NA	1.399	[1.327,1.476]	0.336 (0.0272)	0.578	[0.562,0.594]	NA	NA	Nagelkerke's Pseudo-RÂ² = 0.0239, Brier score = 0.0956, Odds Ratio (OR, top 1% vs. Rest) = 2.65 [1.79,3.93]	NA	0.095	0.086	NA
PPM001096	PGS000411	PSS000543	PGP000118	Melanomas of skin, dx or hx	age, sex, batch PCs 1-4	Cancer PRSweb PheWAS Results: [PRSWEB_PHECODE172.1_20001-1059_LASSOSUM_MGI_20200608](https://prsweb.sph.umich.edu:8443/displayData/showGraphSep?prswebprefix=PRSWEB_PHECODE172.1_20001-1059_LASSOSUM_MGI_20200608)	32991828	10.1016/j.ajhg.2020.08.025	NA	NA	1.378	[1.308,1.451]	0.32 (0.0265)	0.571	[0.555,0.587]	NA	NA	Nagelkerke's Pseudo-RÂ² = 0.0222, Brier score = 0.0957, Odds Ratio (OR, top 1% vs. Rest) = 2.0 [1.29,3.09]	NA	0.093	0.082	NA
PPM001097	PGS000412	PSS000543	PGP000118	Melanomas of skin, dx or hx	age, sex, batch PCs 1-4	Cancer PRSweb PheWAS Results: [PRSWEB_PHECODE172.1_C3-MELANOMA-SKIN_P_5e-08_MGI_20200608](https://prsweb.sph.umich.edu:8443/displayData/showGraphSep?prswebprefix=PRSWEB_PHECODE172.1_C3-MELANOMA-SKIN_P_5e-08_MGI_20200608)	32991828	10.1016/j.ajhg.2020.08.025	NA	NA	1.414	[1.338,1.495]	0.347 (0.0282)	0.585	[0.569,0.6]	NA	NA	Nagelkerke's Pseudo-RÂ² = 0.0236, Brier score = 0.0955, Odds Ratio (OR, top 1% vs. Rest) = 3.26 [2.26,4.7]	NA	0.097	0.09	NA
PPM001098	PGS000413	PSS000543	PGP000118	Melanomas of skin, dx or hx	age, sex, batch PCs 1-4	Cancer PRSweb PheWAS Results: [PRSWEB_PHECODE172.1_C3-MELANOMA-SKIN_PRS-CS_MGI_20200608](https://prsweb.sph.umich.edu:8443/displayData/showGraphSep?prswebprefix=PRSWEB_PHECODE172.1_C3-MELANOMA-SKIN_PRS-CS_MGI_20200608)	32991828	10.1016/j.ajhg.2020.08.025	NA	NA	1.27	[1.199,1.346]	0.239 (0.0294)	0.568	[0.552,0.584]	NA	NA	Nagelkerke's Pseudo-RÂ² = 0.0109, Brier score = 0.0964, Odds Ratio (OR, top 1% vs. Rest) = 2.09 [1.35,3.22]	NA	0.08	0.08	NA
PPM001099	PGS000414	PSS000543	PGP000118	Melanomas of skin, dx or hx	age, sex, batch PCs 1-4	Cancer PRSweb PheWAS Results: [PRSWEB_PHECODE172.1_C3-MELANOMA-SKIN_PT_MGI_20200608](https://prsweb.sph.umich.edu:8443/displayData/showGraphSep?prswebprefix=PRSWEB_PHECODE172.1_C3-MELANOMA-SKIN_PT_MGI_20200608)	32991828	10.1016/j.ajhg.2020.08.025	NA	NA	1.44	[1.363,1.522]	0.365 (0.0283)	0.593	[0.576,0.609]	NA	NA	Nagelkerke's Pseudo-RÂ² = 0.026, Brier score = 0.0954, Odds Ratio (OR, top 1% vs. Rest) = 2.97 [2.02,4.36]	NA	0.1	0.095	NA
PPM001100	PGS000415	PSS000543	PGP000118	Melanomas of skin, dx or hx	age, sex, batch PCs 1-4	Cancer PRSweb PheWAS Results: [PRSWEB_PHECODE172.1_C3-MELANOMA-SKIN_LASSOSUM_MGI_20200608](https://prsweb.sph.umich.edu:8443/displayData/showGraphSep?prswebprefix=PRSWEB_PHECODE172.1_C3-MELANOMA-SKIN_LASSOSUM_MGI_20200608)	32991828	10.1016/j.ajhg.2020.08.025	NA	NA	1.391	[1.318,1.467]	0.33 (0.0272)	0.578	[0.562,0.595]	NA	NA	Nagelkerke's Pseudo-RÂ² = 0.0227, Brier score = 0.0957, Odds Ratio (OR, top 1% vs. Rest) = 2.34 [1.55,3.53]	NA	0.094	0.086	NA
PPM001101	PGS000416	PSS000543	PGP000118	Melanomas of skin, dx or hx	age, sex, batch PCs 1-4	Cancer PRSweb PheWAS Results: [PRSWEB_PHECODE172.1_C43_P_5e-08_MGI_20200608](https://prsweb.sph.umich.edu:8443/displayData/showGraphSep?prswebprefix=PRSWEB_PHECODE172.1_C43_P_5e-08_MGI_20200608)	32991828	10.1016/j.ajhg.2020.08.025	NA	NA	1.473	[1.394,1.557]	0.388 (0.0282)	0.598	[0.582,0.613]	NA	NA	Nagelkerke's Pseudo-RÂ² = 0.0297, Brier score = 0.0952, Odds Ratio (OR, top 1% vs. Rest) = 2.88 [1.96,4.21]	NA	0.104	0.098	NA
PPM001102	PGS000417	PSS000543	PGP000118	Melanomas of skin, dx or hx	age, sex, batch PCs 1-4	Cancer PRSweb PheWAS Results: [PRSWEB_PHECODE172.1_C43_PRS-CS_MGI_20200608](https://prsweb.sph.umich.edu:8443/displayData/showGraphSep?prswebprefix=PRSWEB_PHECODE172.1_C43_PRS-CS_MGI_20200608)	32991828	10.1016/j.ajhg.2020.08.025	NA	NA	1.228	[1.159,1.3]	0.205 (0.0294)	0.556	[0.541,0.571]	NA	NA	Nagelkerke's Pseudo-RÂ² = 0.00812, Brier score = 0.0965, Odds Ratio (OR, top 1% vs. Rest) = 1.88 [1.2,2.95]	NA	0.075	0.074	NA
PPM001103	PGS000418	PSS000543	PGP000118	Melanomas of skin, dx or hx	age, sex, batch PCs 1-4	Cancer PRSweb PheWAS Results: [PRSWEB_PHECODE172.1_C43_PT_MGI_20200608](https://prsweb.sph.umich.edu:8443/displayData/showGraphSep?prswebprefix=PRSWEB_PHECODE172.1_C43_PT_MGI_20200608)	32991828	10.1016/j.ajhg.2020.08.025	NA	NA	1.473	[1.394,1.557]	0.388 (0.0282)	0.598	[0.582,0.613]	NA	NA	Nagelkerke's Pseudo-RÂ² = 0.0297, Brier score = 0.0952, Odds Ratio (OR, top 1% vs. Rest) = 2.88 [1.96,4.21]	NA	0.104	0.098	NA
PPM001104	PGS000419	PSS000543	PGP000118	Melanomas of skin, dx or hx	age, sex, batch PCs 1-4	Cancer PRSweb PheWAS Results: [PRSWEB_PHECODE172.1_C43_LASSOSUM_MGI_20200608](https://prsweb.sph.umich.edu:8443/displayData/showGraphSep?prswebprefix=PRSWEB_PHECODE172.1_C43_LASSOSUM_MGI_20200608)	32991828	10.1016/j.ajhg.2020.08.025	NA	NA	1.348	[1.279,1.421]	0.299 (0.0268)	0.565	[0.549,0.583]	NA	NA	Nagelkerke's Pseudo-RÂ² = 0.0188, Brier score = 0.0959, Odds Ratio (OR, top 1% vs. Rest) = 1.93 [1.24,3.0]	NA	0.089	0.079	NA
PPM001105	PGS000420	PSS000543	PGP000118	Melanomas of skin, dx or hx	age, sex, batch PCs 1-4	Cancer PRSweb PheWAS Results: [PRSWEB_PHECODE172.1_D03_PT_MGI_20200608](https://prsweb.sph.umich.edu:8443/displayData/showGraphSep?prswebprefix=PRSWEB_PHECODE172.1_D03_PT_MGI_20200608)	32991828	10.1016/j.ajhg.2020.08.025	NA	NA	1.066	[1.007,1.128]	0.0639 (0.029)	0.516	[0.5,0.533]	NA	NA	Nagelkerke's Pseudo-RÂ² = 0.000737, Brier score = 0.0969, Odds Ratio (OR, top 1% vs. Rest) = 1.07 [0.603,1.9]	NA	0.057	0.056	NA
PPM001106	PGS000421	PSS000543	PGP000118	Melanomas of skin, dx or hx	age, sex, batch PCs 1-4	Cancer PRSweb PheWAS Results: [PRSWEB_PHECODE172.1_GWAS-Catalog-r2019-05-03-X172.1_P_5e-08_MGI_20200608](https://prsweb.sph.umich.edu:8443/displayData/showGraphSep?prswebprefix=PRSWEB_PHECODE172.1_GWAS-Catalog-r2019-05-03-X172.1_P_5e-08_MGI_20200608)	32991828	10.1016/j.ajhg.2020.08.025	NA	NA	1.453	[1.37,1.541]	0.374 (0.03)	0.6	[0.584,0.616]	NA	NA	Nagelkerke's Pseudo-RÂ² = 0.0257, Brier score = 0.0955, Odds Ratio (OR, top 1% vs. Rest) = 2.39 [1.58,3.61]	NA	0.102	0.099	NA
PPM001107	PGS000422	PSS000567	PGP000118	Melanomas of skin, dx or hx	age, sex, batch PCs 1-4	Cancer PRSweb PheWAS Results: [PRSWEB_PHECODE172.1_GWAS-Catalog-r2019-05-03-X172.1_P_5e-08_UKB_20200608](https://prsweb.sph.umich.edu:8443/displayData/showGraphSep?prswebprefix=PRSWEB_PHECODE172.1_GWAS-Catalog-r2019-05-03-X172.1_P_5e-08_UKB_20200608)	32991828	10.1016/j.ajhg.2020.08.025	NA	NA	1.539	[1.454,1.629]	0.431 (0.029)	0.615	[0.599,0.63]	NA	NA	Nagelkerke's Pseudo-RÂ² = 0.0332, Brier score = 0.0813, Odds Ratio (OR, top 1% vs. Rest) = 2.57 [1.75,3.77]	NA	0.112	0.109	NA
PPM001108	PGS000423	PSS000543	PGP000118	Melanomas of skin, dx or hx	age, sex, batch PCs 1-4	Cancer PRSweb PheWAS Results: [PRSWEB_PHECODE172.1_GWAS-Catalog-r2019-05-03-X172.1_PT_MGI_20200608](https://prsweb.sph.umich.edu:8443/displayData/showGraphSep?prswebprefix=PRSWEB_PHECODE172.1_GWAS-Catalog-r2019-05-03-X172.1_PT_MGI_20200608)	32991828	10.1016/j.ajhg.2020.08.025	NA	NA	1.484	[1.399,1.574]	0.394 (0.0301)	0.608	[0.592,0.623]	NA	NA	Nagelkerke's Pseudo-RÂ² = 0.0289, Brier score = 0.0954, Odds Ratio (OR, top 1% vs. Rest) = 2.93 [2.0,4.3]	NA	0.106	0.104	NA
PPM001109	PGS000424	PSS000567	PGP000118	Melanomas of skin, dx or hx	age, sex, batch PCs 1-4	Cancer PRSweb PheWAS Results: [PRSWEB_PHECODE172.1_GWAS-Catalog-r2019-05-03-X172.1_PT_UKB_20200608](https://prsweb.sph.umich.edu:8443/displayData/showGraphSep?prswebprefix=PRSWEB_PHECODE172.1_GWAS-Catalog-r2019-05-03-X172.1_PT_UKB_20200608)	32991828	10.1016/j.ajhg.2020.08.025	NA	NA	1.563	[1.475,1.656]	0.447 (0.0294)	0.619	[0.603,0.634]	NA	NA	Nagelkerke's Pseudo-RÂ² = 0.035, Brier score = 0.0812, Odds Ratio (OR, top 1% vs. Rest) = 3.12 [2.18,4.47]	NA	0.115	0.112	NA
PPM001110	PGS000425	PSS000543	PGP000118	Melanomas of skin, dx or hx	age, sex, batch PCs 1-4	Cancer PRSweb PheWAS Results: [PRSWEB_PHECODE172.1_Melanoma-Ransohoff_P_5e-08_MGI_20200608](https://prsweb.sph.umich.edu:8443/displayData/showGraphSep?prswebprefix=PRSWEB_PHECODE172.1_Melanoma-Ransohoff_P_5e-08_MGI_20200608)	32991828	10.1016/j.ajhg.2020.08.025	NA	NA	1.453	[1.369,1.542]	0.374 (0.0304)	0.601	[0.585,0.617]	NA	NA	Nagelkerke's Pseudo-RÂ² = 0.0255, Brier score = 0.0955, Odds Ratio (OR, top 1% vs. Rest) = 2.54 [1.7,3.8]	NA	0.102	0.1	NA
PPM001111	PGS000426	PSS000567	PGP000118	Melanomas of skin, dx or hx	age, sex, batch PCs 1-4	Cancer PRSweb PheWAS Results: [PRSWEB_PHECODE172.1_Melanoma-Ransohoff_P_5e-08_UKB_20200608](https://prsweb.sph.umich.edu:8443/displayData/showGraphSep?prswebprefix=PRSWEB_PHECODE172.1_Melanoma-Ransohoff_P_5e-08_UKB_20200608)	32991828	10.1016/j.ajhg.2020.08.025	NA	NA	1.551	[1.463,1.643]	0.439 (0.0296)	0.62	[0.604,0.635]	NA	NA	Nagelkerke's Pseudo-RÂ² = 0.0335, Brier score = 0.0813, Odds Ratio (OR, top 1% vs. Rest) = 2.81 [1.93,4.07]	NA	0.114	0.113	NA
PPM001112	PGS000427	PSS000543	PGP000118	Melanomas of skin, dx or hx	age, sex, batch PCs 1-4	Cancer PRSweb PheWAS Results: [PRSWEB_PHECODE172.1_Melanoma-Ransohoff_PT_MGI_20200608](https://prsweb.sph.umich.edu:8443/displayData/showGraphSep?prswebprefix=PRSWEB_PHECODE172.1_Melanoma-Ransohoff_PT_MGI_20200608)	32991828	10.1016/j.ajhg.2020.08.025	NA	NA	1.453	[1.369,1.542]	0.374 (0.0304)	0.601	[0.585,0.617]	NA	NA	Nagelkerke's Pseudo-RÂ² = 0.0255, Brier score = 0.0955, Odds Ratio (OR, top 1% vs. Rest) = 2.54 [1.7,3.8]	NA	0.102	0.1	NA
PPM001113	PGS000428	PSS000567	PGP000118	Melanomas of skin, dx or hx	age, sex, batch PCs 1-4	Cancer PRSweb PheWAS Results: [PRSWEB_PHECODE172.1_Melanoma-Ransohoff_PT_UKB_20200608](https://prsweb.sph.umich.edu:8443/displayData/showGraphSep?prswebprefix=PRSWEB_PHECODE172.1_Melanoma-Ransohoff_PT_UKB_20200608)	32991828	10.1016/j.ajhg.2020.08.025	NA	NA	1.551	[1.463,1.643]	0.439 (0.0296)	0.62	[0.604,0.635]	NA	NA	Nagelkerke's Pseudo-RÂ² = 0.0335, Brier score = 0.0813, Odds Ratio (OR, top 1% vs. Rest) = 2.81 [1.93,4.07]	NA	0.114	0.113	NA
PPM001114	PGS000429	PSS000543	PGP000118	Melanomas of skin, dx or hx	age, sex, batch PCs 1-4	Cancer PRSweb PheWAS Results: [PRSWEB_PHECODE172.1_UKBB-SAIGE-HRC-X172.1_P_5e-08_MGI_20200608](https://prsweb.sph.umich.edu:8443/displayData/showGraphSep?prswebprefix=PRSWEB_PHECODE172.1_UKBB-SAIGE-HRC-X172.1_P_5e-08_MGI_20200608)	32991828	10.1016/j.ajhg.2020.08.025	NA	NA	1.503	[1.422,1.589]	0.408 (0.0284)	0.606	[0.591,0.622]	NA	NA	Nagelkerke's Pseudo-RÂ² = 0.0332, Brier score = 0.0951, Odds Ratio (OR, top 1% vs. Rest) = 2.62 [1.77,3.88]	NA	0.108	0.103	NA
PPM001115	PGS000430	PSS000543	PGP000118	Melanomas of skin, dx or hx	age, sex, batch PCs 1-4	Cancer PRSweb PheWAS Results: [PRSWEB_PHECODE172.1_UKBB-SAIGE-HRC-X172.1_PRS-CS_MGI_20200608](https://prsweb.sph.umich.edu:8443/displayData/showGraphSep?prswebprefix=PRSWEB_PHECODE172.1_UKBB-SAIGE-HRC-X172.1_PRS-CS_MGI_20200608)	32991828	10.1016/j.ajhg.2020.08.025	NA	NA	1.219	[1.151,1.292]	0.198 (0.0296)	0.555	[0.54,0.573]	NA	NA	Nagelkerke's Pseudo-RÂ² = 0.00721, Brier score = 0.0965, Odds Ratio (OR, top 1% vs. Rest) = 1.64 [1.01,2.66]	NA	0.074	0.074	NA
PPM001116	PGS000431	PSS000543	PGP000118	Melanomas of skin, dx or hx	age, sex, batch PCs 1-4	Cancer PRSweb PheWAS Results: [PRSWEB_PHECODE172.1_UKBB-SAIGE-HRC-X172.1_PT_MGI_20200608](https://prsweb.sph.umich.edu:8443/displayData/showGraphSep?prswebprefix=PRSWEB_PHECODE172.1_UKBB-SAIGE-HRC-X172.1_PT_MGI_20200608)	32991828	10.1016/j.ajhg.2020.08.025	NA	NA	1.486	[1.405,1.571]	0.396 (0.0285)	0.604	[0.587,0.62]	NA	NA	Nagelkerke's Pseudo-RÂ² = 0.0312, Brier score = 0.0952, Odds Ratio (OR, top 1% vs. Rest) = 2.97 [2.04,4.34]	NA	0.106	0.102	NA
PPM001117	PGS000432	PSS000543	PGP000118	Melanomas of skin, dx or hx	age, sex, batch PCs 1-4	Cancer PRSweb PheWAS Results: [PRSWEB_PHECODE172.1_UKBB-SAIGE-HRC-X172.1_LASSOSUM_MGI_20200608](https://prsweb.sph.umich.edu:8443/displayData/showGraphSep?prswebprefix=PRSWEB_PHECODE172.1_UKBB-SAIGE-HRC-X172.1_LASSOSUM_MGI_20200608)	32991828	10.1016/j.ajhg.2020.08.025	NA	NA	1.391	[1.318,1.467]	0.33 (0.0273)	0.582	[0.566,0.599]	NA	NA	Nagelkerke's Pseudo-RÂ² = 0.0228, Brier score = 0.0957, Odds Ratio (OR, top 1% vs. Rest) = 1.99 [1.29,3.07]	NA	0.094	0.088	NA
PPM001118	PGS000433	PSS000546	PGP000118	Other non-epithelial cancer of skin	age, sex, batch PCs 1-4	Cancer PRSweb PheWAS Results: [PRSWEB_PHECODE172.2_C3-OTHER-SKIN_P_5e-08_MGI_20200608](https://prsweb.sph.umich.edu:8443/displayData/showGraphSep?prswebprefix=PRSWEB_PHECODE172.2_C3-OTHER-SKIN_P_5e-08_MGI_20200608)	32991828	10.1016/j.ajhg.2020.08.025	NA	NA	1.367	[1.31,1.426]	0.312 (0.0215)	0.584	[0.572,0.598]	NA	NA	Nagelkerke's Pseudo-RÂ² = 0.0215, Brier score = 0.137, Odds Ratio (OR, top 1% vs. Rest) = 2.73 [2.01,3.72]	NA	0.091	0.089	NA
PPM001119	PGS000434	PSS000546	PGP000118	Other non-epithelial cancer of skin	age, sex, batch PCs 1-4	Cancer PRSweb PheWAS Results: [PRSWEB_PHECODE172.2_C3-OTHER-SKIN_PRS-CS_MGI_20200608](https://prsweb.sph.umich.edu:8443/displayData/showGraphSep?prswebprefix=PRSWEB_PHECODE172.2_C3-OTHER-SKIN_PRS-CS_MGI_20200608)	32991828	10.1016/j.ajhg.2020.08.025	NA	NA	1.361	[1.304,1.42]	0.308 (0.0217)	0.586	[0.573,0.598]	NA	NA	Nagelkerke's Pseudo-RÂ² = 0.0208, Brier score = 0.137, Odds Ratio (OR, top 1% vs. Rest) = 1.99 [1.43,2.78]	NA	0.091	0.091	NA
PPM001120	PGS000435	PSS000546	PGP000118	Other non-epithelial cancer of skin	age, sex, batch PCs 1-4	Cancer PRSweb PheWAS Results: [PRSWEB_PHECODE172.2_C3-OTHER-SKIN_PT_MGI_20200608](https://prsweb.sph.umich.edu:8443/displayData/showGraphSep?prswebprefix=PRSWEB_PHECODE172.2_C3-OTHER-SKIN_PT_MGI_20200608)	32991828	10.1016/j.ajhg.2020.08.025	NA	NA	1.357	[1.301,1.415]	0.305 (0.0215)	0.584	[0.572,0.597]	NA	NA	Nagelkerke's Pseudo-RÂ² = 0.0201, Brier score = 0.137, Odds Ratio (OR, top 1% vs. Rest) = 2.7 [1.99,3.66]	NA	0.09	0.089	NA
PPM001121	PGS000436	PSS000546	PGP000118	Other non-epithelial cancer of skin	age, sex, batch PCs 1-4	Cancer PRSweb PheWAS Results: [PRSWEB_PHECODE172.2_C3-OTHER-SKIN_LASSOSUM_MGI_20200608](https://prsweb.sph.umich.edu:8443/displayData/showGraphSep?prswebprefix=PRSWEB_PHECODE172.2_C3-OTHER-SKIN_LASSOSUM_MGI_20200608)	32991828	10.1016/j.ajhg.2020.08.025	NA	NA	1.361	[1.305,1.42]	0.308 (0.0216)	0.584	[0.571,0.596]	NA	NA	Nagelkerke's Pseudo-RÂ² = 0.021, Brier score = 0.137, Odds Ratio (OR, top 1% vs. Rest) = 2.22 [1.61,3.06]	NA	0.091	0.089	NA
PPM001122	PGS000437	PSS000546	PGP000118	Other non-epithelial cancer of skin	age, sex, batch PCs 1-4	Cancer PRSweb PheWAS Results: [PRSWEB_PHECODE172.2_C44_P_5e-08_MGI_20200608](https://prsweb.sph.umich.edu:8443/displayData/showGraphSep?prswebprefix=PRSWEB_PHECODE172.2_C44_P_5e-08_MGI_20200608)	32991828	10.1016/j.ajhg.2020.08.025	NA	NA	1.352	[1.296,1.409]	0.301 (0.0213)	0.579	[0.566,0.592]	NA	NA	Nagelkerke's Pseudo-RÂ² = 0.0206, Brier score = 0.137, Odds Ratio (OR, top 1% vs. Rest) = 2.21 [1.6,3.06]	NA	0.09	0.086	NA
PPM001123	PGS000438	PSS000546	PGP000118	Other non-epithelial cancer of skin	age, sex, batch PCs 1-4	Cancer PRSweb PheWAS Results: [PRSWEB_PHECODE172.2_C44_PRS-CS_MGI_20200608](https://prsweb.sph.umich.edu:8443/displayData/showGraphSep?prswebprefix=PRSWEB_PHECODE172.2_C44_PRS-CS_MGI_20200608)	32991828	10.1016/j.ajhg.2020.08.025	NA	NA	1.31	[1.256,1.367]	0.27 (0.0216)	0.575	[0.562,0.587]	NA	NA	Nagelkerke's Pseudo-RÂ² = 0.0162, Brier score = 0.137, Odds Ratio (OR, top 1% vs. Rest) = 1.79 [1.28,2.51]	NA	0.085	0.084	NA
PPM001124	PGS000439	PSS000546	PGP000118	Other non-epithelial cancer of skin	age, sex, batch PCs 1-4	Cancer PRSweb PheWAS Results: [PRSWEB_PHECODE172.2_C44_PT_MGI_20200608](https://prsweb.sph.umich.edu:8443/displayData/showGraphSep?prswebprefix=PRSWEB_PHECODE172.2_C44_PT_MGI_20200608)	32991828	10.1016/j.ajhg.2020.08.025	NA	NA	1.348	[1.293,1.407]	0.299 (0.0216)	0.583	[0.57,0.595]	NA	NA	Nagelkerke's Pseudo-RÂ² = 0.0197, Brier score = 0.137, Odds Ratio (OR, top 1% vs. Rest) = 2.17 [1.57,3.01]	NA	0.089	0.089	NA
PPM001125	PGS000440	PSS000546	PGP000118	Other non-epithelial cancer of skin	age, sex, batch PCs 1-4	Cancer PRSweb PheWAS Results: [PRSWEB_PHECODE172.2_C44_LASSOSUM_MGI_20200608](https://prsweb.sph.umich.edu:8443/displayData/showGraphSep?prswebprefix=PRSWEB_PHECODE172.2_C44_LASSOSUM_MGI_20200608)	32991828	10.1016/j.ajhg.2020.08.025	NA	NA	1.351	[1.296,1.409]	0.301 (0.0215)	0.581	[0.569,0.592]	NA	NA	Nagelkerke's Pseudo-RÂ² = 0.0201, Brier score = 0.137, Odds Ratio (OR, top 1% vs. Rest) = 2.55 [1.87,3.46]	NA	0.089	0.088	NA
PPM001126	PGS000441	PSS000546	PGP000118	Other non-epithelial cancer of skin	age, sex, batch PCs 1-4	Cancer PRSweb PheWAS Results: [PRSWEB_PHECODE172.2_UKBB-SAIGE-HRC-X172.2_P_5e-08_MGI_20200608](https://prsweb.sph.umich.edu:8443/displayData/showGraphSep?prswebprefix=PRSWEB_PHECODE172.2_UKBB-SAIGE-HRC-X172.2_P_5e-08_MGI_20200608)	32991828	10.1016/j.ajhg.2020.08.025	NA	NA	1.39	[1.333,1.449]	0.329 (0.0214)	0.586	[0.574,0.599]	NA	NA	Nagelkerke's Pseudo-RÂ² = 0.0241, Brier score = 0.136, Odds Ratio (OR, top 1% vs. Rest) = 2.65 [1.94,3.62]	NA	0.094	0.091	NA
PPM001127	PGS000442	PSS000546	PGP000118	Other non-epithelial cancer of skin	age, sex, batch PCs 1-4	Cancer PRSweb PheWAS Results: [PRSWEB_PHECODE172.2_UKBB-SAIGE-HRC-X172.2_PRS-CS_MGI_20200608](https://prsweb.sph.umich.edu:8443/displayData/showGraphSep?prswebprefix=PRSWEB_PHECODE172.2_UKBB-SAIGE-HRC-X172.2_PRS-CS_MGI_20200608)	32991828	10.1016/j.ajhg.2020.08.025	NA	NA	1.357	[1.301,1.417]	0.306 (0.0217)	0.584	[0.572,0.595]	NA	NA	Nagelkerke's Pseudo-RÂ² = 0.0201, Brier score = 0.137, Odds Ratio (OR, top 1% vs. Rest) = 2.35 [1.71,3.22]	NA	0.09	0.089	NA
PPM001128	PGS000443	PSS000546	PGP000118	Other non-epithelial cancer of skin	age, sex, batch PCs 1-4	Cancer PRSweb PheWAS Results: [PRSWEB_PHECODE172.2_UKBB-SAIGE-HRC-X172.2_PT_MGI_20200608](https://prsweb.sph.umich.edu:8443/displayData/showGraphSep?prswebprefix=PRSWEB_PHECODE172.2_UKBB-SAIGE-HRC-X172.2_PT_MGI_20200608)	32991828	10.1016/j.ajhg.2020.08.025	NA	NA	1.41	[1.352,1.471]	0.344 (0.0216)	0.591	[0.579,0.603]	NA	NA	Nagelkerke's Pseudo-RÂ² = 0.0259, Brier score = 0.136, Odds Ratio (OR, top 1% vs. Rest) = 2.89 [2.14,3.92]	NA	0.097	0.094	NA
PPM001129	PGS000444	PSS000546	PGP000118	Other non-epithelial cancer of skin	age, sex, batch PCs 1-4	Cancer PRSweb PheWAS Results: [PRSWEB_PHECODE172.2_UKBB-SAIGE-HRC-X172.2_LASSOSUM_MGI_20200608](https://prsweb.sph.umich.edu:8443/displayData/showGraphSep?prswebprefix=PRSWEB_PHECODE172.2_UKBB-SAIGE-HRC-X172.2_LASSOSUM_MGI_20200608)	32991828	10.1016/j.ajhg.2020.08.025	NA	NA	1.399	[1.341,1.46]	0.336 (0.0216)	0.59	[0.578,0.601]	NA	NA	Nagelkerke's Pseudo-RÂ² = 0.025, Brier score = 0.136, Odds Ratio (OR, top 1% vs. Rest) = 3.5 [2.63,4.65]	NA	0.095	0.093	NA
PPM001130	PGS000445	PSS000544	PGP000118	Basal cell carcinoma	age, sex, batch PCs 1-4	Cancer PRSweb PheWAS Results: [PRSWEB_PHECODE172.21_20001-1061_P_5e-08_MGI_20200608](https://prsweb.sph.umich.edu:8443/displayData/showGraphSep?prswebprefix=PRSWEB_PHECODE172.21_20001-1061_P_5e-08_MGI_20200608)	32991828	10.1016/j.ajhg.2020.08.025	NA	NA	1.334	[1.264,1.409]	0.289 (0.0278)	0.571	[0.555,0.587]	NA	NA	Nagelkerke's Pseudo-RÂ² = 0.0184, Brier score = 0.108, Odds Ratio (OR, top 1% vs. Rest) = 2.54 [1.72,3.74]	NA	0.087	0.082	NA
PPM001131	PGS000446	PSS000544	PGP000118	Basal cell carcinoma	age, sex, batch PCs 1-4	Cancer PRSweb PheWAS Results: [PRSWEB_PHECODE172.21_20001-1061_PRS-CS_MGI_20200608](https://prsweb.sph.umich.edu:8443/displayData/showGraphSep?prswebprefix=PRSWEB_PHECODE172.21_20001-1061_PRS-CS_MGI_20200608)	32991828	10.1016/j.ajhg.2020.08.025	NA	NA	1.291	[1.221,1.366]	0.256 (0.0286)	0.575	[0.559,0.591]	NA	NA	Nagelkerke's Pseudo-RÂ² = 0.0139, Brier score = 0.109, Odds Ratio (OR, top 1% vs. Rest) = 1.42 [0.871,2.33]	NA	0.082	0.084	NA
PPM001132	PGS000447	PSS000544	PGP000118	Basal cell carcinoma	age, sex, batch PCs 1-4	Cancer PRSweb PheWAS Results: [PRSWEB_PHECODE172.21_20001-1061_PT_MGI_20200608](https://prsweb.sph.umich.edu:8443/displayData/showGraphSep?prswebprefix=PRSWEB_PHECODE172.21_20001-1061_PT_MGI_20200608)	32991828	10.1016/j.ajhg.2020.08.025	NA	NA	1.398	[1.322,1.477]	0.335 (0.0282)	0.591	[0.575,0.607]	NA	NA	Nagelkerke's Pseudo-RÂ² = 0.0237, Brier score = 0.108, Odds Ratio (OR, top 1% vs. Rest) = 2.5 [1.68,3.71]	NA	0.095	0.094	NA
PPM001133	PGS000448	PSS000544	PGP000118	Basal cell carcinoma	age, sex, batch PCs 1-4	Cancer PRSweb PheWAS Results: [PRSWEB_PHECODE172.21_20001-1061_LASSOSUM_MGI_20200608](https://prsweb.sph.umich.edu:8443/displayData/showGraphSep?prswebprefix=PRSWEB_PHECODE172.21_20001-1061_LASSOSUM_MGI_20200608)	32991828	10.1016/j.ajhg.2020.08.025	NA	NA	1.411	[1.335,1.491]	0.344 (0.0282)	0.587	[0.57,0.604]	NA	NA	Nagelkerke's Pseudo-RÂ² = 0.0254, Brier score = 0.108, Odds Ratio (OR, top 1% vs. Rest) = 2.93 [2.03,4.25]	NA	0.097	0.091	NA
PPM001134	PGS000449	PSS000544	PGP000118	Basal cell carcinoma	age, sex, batch PCs 1-4	Cancer PRSweb PheWAS Results: [PRSWEB_PHECODE172.21_20001-1073_PRS-CS_MGI_20200608](https://prsweb.sph.umich.edu:8443/displayData/showGraphSep?prswebprefix=PRSWEB_PHECODE172.21_20001-1073_PRS-CS_MGI_20200608)	32991828	10.1016/j.ajhg.2020.08.025	NA	NA	1.093	[1.034,1.155]	0.0888 (0.0282)	0.525	[0.509,0.54]	NA	NA	Nagelkerke's Pseudo-RÂ² = 0.00141, Brier score = 0.109, Odds Ratio (OR, top 1% vs. Rest) = 1.65 [1.04,2.61]	NA	0.06	0.06	NA
PPM001135	PGS000450	PSS000544	PGP000118	Basal cell carcinoma	age, sex, batch PCs 1-4	Cancer PRSweb PheWAS Results: [PRSWEB_PHECODE172.21_20001-1073_PT_MGI_20200608](https://prsweb.sph.umich.edu:8443/displayData/showGraphSep?prswebprefix=PRSWEB_PHECODE172.21_20001-1073_PT_MGI_20200608)	32991828	10.1016/j.ajhg.2020.08.025	NA	NA	1.079	[1.022,1.139]	0.0759 (0.0278)	0.504	[0.489,0.52]	NA	NA	Nagelkerke's Pseudo-RÂ² = 0.00145, Brier score = 0.109, Odds Ratio (OR, top 1% vs. Rest) = 1.42 [0.882,2.3]	NA	0.058	0.051	NA
PPM001136	PGS000451	PSS000544	PGP000118	Basal cell carcinoma	age, sex, batch PCs 1-4	Cancer PRSweb PheWAS Results: [PRSWEB_PHECODE172.21_20001-1073_LASSOSUM_MGI_20200608](https://prsweb.sph.umich.edu:8443/displayData/showGraphSep?prswebprefix=PRSWEB_PHECODE172.21_20001-1073_LASSOSUM_MGI_20200608)	32991828	10.1016/j.ajhg.2020.08.025	NA	NA	1.144	[1.084,1.208]	0.135 (0.0278)	0.521	[0.506,0.536]	NA	NA	Nagelkerke's Pseudo-RÂ² = 0.00396, Brier score = 0.109, Odds Ratio (OR, top 1% vs. Rest) = 2.44 [1.65,3.62]	NA	0.065	0.058	NA
PPM001137	PGS000452	PSS000544	PGP000118	Basal cell carcinoma	age, sex, batch PCs 1-4	Cancer PRSweb PheWAS Results: [PRSWEB_PHECODE172.21_BCC-Chahal_P_5e-08_MGI_20200608](https://prsweb.sph.umich.edu:8443/displayData/showGraphSep?prswebprefix=PRSWEB_PHECODE172.21_BCC-Chahal_P_5e-08_MGI_20200608)	32991828	10.1016/j.ajhg.2020.08.025	NA	NA	1.663	[1.57,1.761]	0.508 (0.0293)	0.632	[0.616,0.647]	NA	NA	Nagelkerke's Pseudo-RÂ² = 0.0487, Brier score = 0.106, Odds Ratio (OR, top 1% vs. Rest) = 3.61 [2.53,5.15]	NA	0.128	0.121	NA
PPM001138	PGS000453	PSS000568	PGP000118	Basal cell carcinoma	age, sex, batch PCs 1-4	Cancer PRSweb PheWAS Results: [PRSWEB_PHECODE172.21_BCC-Chahal_P_5e-08_UKB_20200608](https://prsweb.sph.umich.edu:8443/displayData/showGraphSep?prswebprefix=PRSWEB_PHECODE172.21_BCC-Chahal_P_5e-08_UKB_20200608)	32991828	10.1016/j.ajhg.2020.08.025	NA	NA	1.511	[1.47,1.554]	0.413 (0.0142)	0.611	[0.604,0.619]	NA	NA	Nagelkerke's Pseudo-RÂ² = 0.0301, Brier score = 0.0813, Odds Ratio (OR, top 1% vs. Rest) = 2.8 [2.33,3.36]	NA	0.109	0.106	NA
PPM001139	PGS000454	PSS000544	PGP000118	Basal cell carcinoma	age, sex, batch PCs 1-4	Cancer PRSweb PheWAS Results: [PRSWEB_PHECODE172.21_BCC-Chahal_PT_MGI_20200608](https://prsweb.sph.umich.edu:8443/displayData/showGraphSep?prswebprefix=PRSWEB_PHECODE172.21_BCC-Chahal_PT_MGI_20200608)	32991828	10.1016/j.ajhg.2020.08.025	NA	NA	1.661	[1.568,1.759]	0.507 (0.0293)	0.632	[0.616,0.647]	NA	NA	Nagelkerke's Pseudo-RÂ² = 0.0489, Brier score = 0.106, Odds Ratio (OR, top 1% vs. Rest) = 3.79 [2.68,5.35]	NA	0.128	0.121	NA
PPM001140	PGS000455	PSS000568	PGP000118	Basal cell carcinoma	age, sex, batch PCs 1-4	Cancer PRSweb PheWAS Results: [PRSWEB_PHECODE172.21_BCC-Chahal_PT_UKB_20200608](https://prsweb.sph.umich.edu:8443/displayData/showGraphSep?prswebprefix=PRSWEB_PHECODE172.21_BCC-Chahal_PT_UKB_20200608)	32991828	10.1016/j.ajhg.2020.08.025	NA	NA	1.511	[1.47,1.554]	0.413 (0.0142)	0.611	[0.604,0.619]	NA	NA	Nagelkerke's Pseudo-RÂ² = 0.0301, Brier score = 0.0813, Odds Ratio (OR, top 1% vs. Rest) = 2.8 [2.33,3.36]	NA	0.109	0.106	NA
PPM001141	PGS000456	PSS000544	PGP000118	Basal cell carcinoma	age, sex, batch PCs 1-4	Cancer PRSweb PheWAS Results: [PRSWEB_PHECODE172.21_GWAS-Catalog-r2019-05-03-X172.21_P_5e-08_MGI_20200608](https://prsweb.sph.umich.edu:8443/displayData/showGraphSep?prswebprefix=PRSWEB_PHECODE172.21_GWAS-Catalog-r2019-05-03-X172.21_P_5e-08_MGI_20200608)	32991828	10.1016/j.ajhg.2020.08.025	NA	NA	1.633	[1.541,1.729]	0.49 (0.0293)	0.63	[0.615,0.646]	NA	NA	Nagelkerke's Pseudo-RÂ² = 0.0456, Brier score = 0.106, Odds Ratio (OR, top 1% vs. Rest) = 3.95 [2.79,5.58]	NA	0.124	0.12	NA
PPM001142	PGS000457	PSS000568	PGP000118	Basal cell carcinoma	age, sex, batch PCs 1-4	Cancer PRSweb PheWAS Results: [PRSWEB_PHECODE172.21_GWAS-Catalog-r2019-05-03-X172.21_P_5e-08_UKB_20200608](https://prsweb.sph.umich.edu:8443/displayData/showGraphSep?prswebprefix=PRSWEB_PHECODE172.21_GWAS-Catalog-r2019-05-03-X172.21_P_5e-08_UKB_20200608)	32991828	10.1016/j.ajhg.2020.08.025	NA	NA	1.535	[1.493,1.579]	0.429 (0.0144)	0.617	[0.609,0.625]	NA	NA	Nagelkerke's Pseudo-RÂ² = 0.0322, Brier score = 0.0813, Odds Ratio (OR, top 1% vs. Rest) = 3.11 [2.6,3.71]	NA	0.112	0.11	NA
PPM001143	PGS000458	PSS000544	PGP000118	Basal cell carcinoma	age, sex, batch PCs 1-4	Cancer PRSweb PheWAS Results: [PRSWEB_PHECODE172.21_GWAS-Catalog-r2019-05-03-X172.21_PT_MGI_20200608](https://prsweb.sph.umich.edu:8443/displayData/showGraphSep?prswebprefix=PRSWEB_PHECODE172.21_GWAS-Catalog-r2019-05-03-X172.21_PT_MGI_20200608)	32991828	10.1016/j.ajhg.2020.08.025	NA	NA	1.634	[1.542,1.732]	0.491 (0.0296)	0.628	[0.612,0.644]	NA	NA	Nagelkerke's Pseudo-RÂ² = 0.0457, Brier score = 0.106, Odds Ratio (OR, top 1% vs. Rest) = 4.03 [2.86,5.69]	NA	0.124	0.118	NA
PPM001144	PGS000459	PSS000568	PGP000118	Basal cell carcinoma	age, sex, batch PCs 1-4	Cancer PRSweb PheWAS Results: [PRSWEB_PHECODE172.21_GWAS-Catalog-r2019-05-03-X172.21_PT_UKB_20200608](https://prsweb.sph.umich.edu:8443/displayData/showGraphSep?prswebprefix=PRSWEB_PHECODE172.21_GWAS-Catalog-r2019-05-03-X172.21_PT_UKB_20200608)	32991828	10.1016/j.ajhg.2020.08.025	NA	NA	1.528	[1.485,1.572]	0.424 (0.0144)	0.615	[0.608,0.623]	NA	NA	Nagelkerke's Pseudo-RÂ² = 0.0314, Brier score = 0.0813, Odds Ratio (OR, top 1% vs. Rest) = 3.05 [2.55,3.64]	NA	0.111	0.109	NA
PPM001145	PGS000460	PSS000545	PGP000118	Squamous cell carcinoma	age, sex, batch PCs 1-4	Cancer PRSweb PheWAS Results: [PRSWEB_PHECODE172.22_20001-1062_LASSOSUM_MGI_20200608](https://prsweb.sph.umich.edu:8443/displayData/showGraphSep?prswebprefix=PRSWEB_PHECODE172.22_20001-1062_LASSOSUM_MGI_20200608)	32991828	10.1016/j.ajhg.2020.08.025	NA	NA	1.096	[1.025,1.172]	0.0917 (0.0344)	0.523	[0.503,0.543]	NA	NA	Nagelkerke's Pseudo-RÂ² = 0.00155, Brier score = 0.0996, Odds Ratio (OR, top 1% vs. Rest) = 1.56 [0.892,2.74]	NA	0.06	0.059	NA
PPM001146	PGS000461	PSS000545	PGP000118	Squamous cell carcinoma	age, sex, batch PCs 1-4	Cancer PRSweb PheWAS Results: [PRSWEB_PHECODE172.22_GWAS-Catalog-r2019-05-03-X172.22_P_5e-08_MGI_20200608](https://prsweb.sph.umich.edu:8443/displayData/showGraphSep?prswebprefix=PRSWEB_PHECODE172.22_GWAS-Catalog-r2019-05-03-X172.22_P_5e-08_MGI_20200608)	32991828	10.1016/j.ajhg.2020.08.025	NA	NA	1.491	[1.395,1.593]	0.4 (0.0338)	0.599	[0.579,0.618]	NA	NA	Nagelkerke's Pseudo-RÂ² = 0.0304, Brier score = 0.0974, Odds Ratio (OR, top 1% vs. Rest) = 3.51 [2.29,5.39]	NA	0.106	0.098	NA
PPM001147	PGS000462	PSS000569	PGP000118	Squamous cell carcinoma	age, sex, batch PCs 1-4	Cancer PRSweb PheWAS Results: [PRSWEB_PHECODE172.22_GWAS-Catalog-r2019-05-03-X172.22_P_5e-08_UKB_20200608](https://prsweb.sph.umich.edu:8443/displayData/showGraphSep?prswebprefix=PRSWEB_PHECODE172.22_GWAS-Catalog-r2019-05-03-X172.22_P_5e-08_UKB_20200608)	32991828	10.1016/j.ajhg.2020.08.025	NA	NA	1.324	[1.288,1.361]	0.28 (0.014)	0.573	[0.564,0.58]	NA	NA	Nagelkerke's Pseudo-RÂ² = 0.0141, Brier score = 0.082, Odds Ratio (OR, top 1% vs. Rest) = 2.13 [1.74,2.61]	NA	0.086	0.083	NA
PPM001148	PGS000463	PSS000545	PGP000118	Squamous cell carcinoma	age, sex, batch PCs 1-4	Cancer PRSweb PheWAS Results: [PRSWEB_PHECODE172.22_GWAS-Catalog-r2019-05-03-X172.22_PT_MGI_20200608](https://prsweb.sph.umich.edu:8443/displayData/showGraphSep?prswebprefix=PRSWEB_PHECODE172.22_GWAS-Catalog-r2019-05-03-X172.22_PT_MGI_20200608)	32991828	10.1016/j.ajhg.2020.08.025	NA	NA	1.448	[1.356,1.546]	0.37 (0.0335)	0.593	[0.573,0.613]	NA	NA	Nagelkerke's Pseudo-RÂ² = 0.0268, Brier score = 0.0977, Odds Ratio (OR, top 1% vs. Rest) = 3.74 [2.46,5.68]	NA	0.101	0.095	NA
PPM001149	PGS000464	PSS000569	PGP000118	Squamous cell carcinoma	age, sex, batch PCs 1-4	Cancer PRSweb PheWAS Results: [PRSWEB_PHECODE172.22_GWAS-Catalog-r2019-05-03-X172.22_PT_UKB_20200608](https://prsweb.sph.umich.edu:8443/displayData/showGraphSep?prswebprefix=PRSWEB_PHECODE172.22_GWAS-Catalog-r2019-05-03-X172.22_PT_UKB_20200608)	32991828	10.1016/j.ajhg.2020.08.025	NA	NA	1.332	[1.296,1.369]	0.287 (0.014)	0.575	[0.567,0.582]	NA	NA	Nagelkerke's Pseudo-RÂ² = 0.0147, Brier score = 0.082, Odds Ratio (OR, top 1% vs. Rest) = 2.19 [1.79,2.67]	NA	0.087	0.084	NA
PPM001150	PGS000465	PSS000545	PGP000118	Squamous cell carcinoma	age, sex, batch PCs 1-4	Cancer PRSweb PheWAS Results: [PRSWEB_PHECODE172.22_cSCC-Chahal_P_5e-08_MGI_20200608](https://prsweb.sph.umich.edu:8443/displayData/showGraphSep?prswebprefix=PRSWEB_PHECODE172.22_cSCC-Chahal_P_5e-08_MGI_20200608)	32991828	10.1016/j.ajhg.2020.08.025	NA	NA	1.457	[1.365,1.554]	0.376 (0.033)	0.589	[0.57,0.61]	NA	NA	Nagelkerke's Pseudo-RÂ² = 0.0282, Brier score = 0.0976, Odds Ratio (OR, top 1% vs. Rest) = 4.54 [3.07,6.71]	NA	0.102	0.092	NA
PPM001151	PGS000466	PSS000569	PGP000118	Squamous cell carcinoma	age, sex, batch PCs 1-4	Cancer PRSweb PheWAS Results: [PRSWEB_PHECODE172.22_cSCC-Chahal_P_5e-08_UKB_20200608](https://prsweb.sph.umich.edu:8443/displayData/showGraphSep?prswebprefix=PRSWEB_PHECODE172.22_cSCC-Chahal_P_5e-08_UKB_20200608)	32991828	10.1016/j.ajhg.2020.08.025	NA	NA	1.327	[1.292,1.364]	0.283 (0.0138)	0.57	[0.562,0.578]	NA	NA	Nagelkerke's Pseudo-RÂ² = 0.0146, Brier score = 0.082, Odds Ratio (OR, top 1% vs. Rest) = 1.75 [1.4,2.18]	NA	0.087	0.081	NA
PPM001152	PGS000467	PSS000545	PGP000118	Squamous cell carcinoma	age, sex, batch PCs 1-4	Cancer PRSweb PheWAS Results: [PRSWEB_PHECODE172.22_cSCC-Chahal_PT_MGI_20200608](https://prsweb.sph.umich.edu:8443/displayData/showGraphSep?prswebprefix=PRSWEB_PHECODE172.22_cSCC-Chahal_PT_MGI_20200608)	32991828	10.1016/j.ajhg.2020.08.025	NA	NA	1.43	[1.341,1.525]	0.358 (0.0328)	0.583	[0.564,0.603]	NA	NA	Nagelkerke's Pseudo-RÂ² = 0.0261, Brier score = 0.0978, Odds Ratio (OR, top 1% vs. Rest) = 3.75 [2.49,5.64]	NA	0.099	0.089	NA
PPM001153	PGS000468	PSS000569	PGP000118	Squamous cell carcinoma	age, sex, batch PCs 1-4	Cancer PRSweb PheWAS Results: [PRSWEB_PHECODE172.22_cSCC-Chahal_PT_UKB_20200608](https://prsweb.sph.umich.edu:8443/displayData/showGraphSep?prswebprefix=PRSWEB_PHECODE172.22_cSCC-Chahal_PT_UKB_20200608)	32991828	10.1016/j.ajhg.2020.08.025	NA	NA	1.334	[1.299,1.371]	0.288 (0.0138)	0.571	[0.563,0.579]	NA	NA	Nagelkerke's Pseudo-RÂ² = 0.0151, Brier score = 0.0819, Odds Ratio (OR, top 1% vs. Rest) = 1.93 [1.56,2.39]	NA	0.087	0.082	NA
PPM001154	PGS000469	PSS000547	PGP000118	Carcinoma in situ of skin	age, sex, batch PCs 1-4	Cancer PRSweb PheWAS Results: [PRSWEB_PHECODE172.3_UKBB-SAIGE-HRC-X172.3_PRS-CS_MGI_20200608](https://prsweb.sph.umich.edu:8443/displayData/showGraphSep?prswebprefix=PRSWEB_PHECODE172.3_UKBB-SAIGE-HRC-X172.3_PRS-CS_MGI_20200608)	32991828	10.1016/j.ajhg.2020.08.025	NA	NA	1.09	[1.001,1.188]	0.0865 (0.0437)	0.524	[0.499,0.549]	NA	NA	Nagelkerke's Pseudo-RÂ² = 0.00141, Brier score = 0.0939, Odds Ratio (OR, top 1% vs. Rest) = 1.48 [0.703,3.1]	NA	0.06	0.059	NA
PPM001155	PGS000470	PSS000547	PGP000118	Carcinoma in situ of skin	age, sex, batch PCs 1-4	Cancer PRSweb PheWAS Results: [PRSWEB_PHECODE172.3_UKBB-SAIGE-HRC-X172.3_PT_MGI_20200608](https://prsweb.sph.umich.edu:8443/displayData/showGraphSep?prswebprefix=PRSWEB_PHECODE172.3_UKBB-SAIGE-HRC-X172.3_PT_MGI_20200608)	32991828	10.1016/j.ajhg.2020.08.025	NA	NA	1.308	[1.208,1.417]	0.269 (0.0407)	0.557	[0.531,0.582]	NA	NA	Nagelkerke's Pseudo-RÂ² = 0.0154, Brier score = 0.093, Odds Ratio (OR, top 1% vs. Rest) = 2.45 [1.34,4.45]	NA	0.084	0.075	NA
PPM001156	PGS000471	PSS000547	PGP000118	Carcinoma in situ of skin	age, sex, batch PCs 1-4	Cancer PRSweb PheWAS Results: [PRSWEB_PHECODE172.3_UKBB-SAIGE-HRC-X172.3_LASSOSUM_MGI_20200608](https://prsweb.sph.umich.edu:8443/displayData/showGraphSep?prswebprefix=PRSWEB_PHECODE172.3_UKBB-SAIGE-HRC-X172.3_LASSOSUM_MGI_20200608)	32991828	10.1016/j.ajhg.2020.08.025	NA	NA	1.401	[1.297,1.513]	0.337 (0.0393)	0.569	[0.541,0.595]	NA	NA	Nagelkerke's Pseudo-RÂ² = 0.0255, Brier score = 0.0923, Odds Ratio (OR, top 1% vs. Rest) = 3.77 [2.24,6.34]	NA	0.095	0.081	NA
PPM001157	PGS000472	PSS000549	PGP000118	Breast cancer [female]	age, sex, batch PCs 1-4	Cancer PRSweb PheWAS Results: [PRSWEB_PHECODE174.1_20001-1002_P_5e-08_MGI_20200608](https://prsweb.sph.umich.edu:8443/displayData/showGraphSep?prswebprefix=PRSWEB_PHECODE174.1_20001-1002_P_5e-08_MGI_20200608)	32991828	10.1016/j.ajhg.2020.08.025	NA	NA	1.343	[1.266,1.426]	0.295 (0.0303)	0.579	[0.561,0.597]	NA	NA	Nagelkerke's Pseudo-RÂ² = 0.0204, Brier score = 0.138, Odds Ratio (OR, top 1% vs. Rest) = 2.32 [1.49,3.61]	NA	0.089	0.086	NA
PPM001158	PGS000473	PSS000549	PGP000118	Breast cancer [female]	age, sex, batch PCs 1-4	Cancer PRSweb PheWAS Results: [PRSWEB_PHECODE174.1_20001-1002_PRS-CS_MGI_20200608](https://prsweb.sph.umich.edu:8443/displayData/showGraphSep?prswebprefix=PRSWEB_PHECODE174.1_20001-1002_PRS-CS_MGI_20200608)	32991828	10.1016/j.ajhg.2020.08.025	NA	NA	1.315	[1.238,1.398]	0.274 (0.0311)	0.576	[0.56,0.592]	NA	NA	Nagelkerke's Pseudo-RÂ² = 0.0167, Brier score = 0.138, Odds Ratio (OR, top 1% vs. Rest) = 1.6 [0.981,2.62]	NA	0.085	0.085	NA
PPM001159	PGS000474	PSS000549	PGP000118	Breast cancer [female]	age, sex, batch PCs 1-4	Cancer PRSweb PheWAS Results: [PRSWEB_PHECODE174.1_20001-1002_PT_MGI_20200608](https://prsweb.sph.umich.edu:8443/displayData/showGraphSep?prswebprefix=PRSWEB_PHECODE174.1_20001-1002_PT_MGI_20200608)	32991828	10.1016/j.ajhg.2020.08.025	NA	NA	1.338	[1.26,1.422]	0.291 (0.0308)	0.58	[0.563,0.597]	NA	NA	Nagelkerke's Pseudo-RÂ² = 0.0188, Brier score = 0.138, Odds Ratio (OR, top 1% vs. Rest) = 1.54 [0.924,2.56]	NA	0.088	0.087	NA
PPM001160	PGS000475	PSS000549	PGP000118	Breast cancer [female]	age, sex, batch PCs 1-4	Cancer PRSweb PheWAS Results: [PRSWEB_PHECODE174.1_20001-1002_LASSOSUM_MGI_20200608](https://prsweb.sph.umich.edu:8443/displayData/showGraphSep?prswebprefix=PRSWEB_PHECODE174.1_20001-1002_LASSOSUM_MGI_20200608)	32991828	10.1016/j.ajhg.2020.08.025	NA	NA	1.349	[1.269,1.434]	0.299 (0.0312)	0.586	[0.57,0.603]	NA	NA	Nagelkerke's Pseudo-RÂ² = 0.0196, Brier score = 0.138, Odds Ratio (OR, top 1% vs. Rest) = 1.59 [0.962,2.62]	NA	0.089	0.091	NA
PPM001161	PGS000476	PSS000549	PGP000118	Breast cancer [female]	age, sex, batch PCs 1-4	Cancer PRSweb PheWAS Results: [PRSWEB_PHECODE174.1_C3-BREAST-3_P_5e-08_MGI_20200608](https://prsweb.sph.umich.edu:8443/displayData/showGraphSep?prswebprefix=PRSWEB_PHECODE174.1_C3-BREAST-3_P_5e-08_MGI_20200608)	32991828	10.1016/j.ajhg.2020.08.025	NA	NA	1.365	[1.286,1.45]	0.311 (0.0305)	0.585	[0.569,0.603]	NA	NA	Nagelkerke's Pseudo-RÂ² = 0.0218, Brier score = 0.138, Odds Ratio (OR, top 1% vs. Rest) = 1.97 [1.24,3.14]	NA	0.091	0.09	NA
PPM001162	PGS000477	PSS000549	PGP000118	Breast cancer [female]	age, sex, batch PCs 1-4	Cancer PRSweb PheWAS Results: [PRSWEB_PHECODE174.1_C3-BREAST-3_PRS-CS_MGI_20200608](https://prsweb.sph.umich.edu:8443/displayData/showGraphSep?prswebprefix=PRSWEB_PHECODE174.1_C3-BREAST-3_PRS-CS_MGI_20200608)	32991828	10.1016/j.ajhg.2020.08.025	NA	NA	1.338	[1.259,1.421]	0.291 (0.0308)	0.581	[0.564,0.597]	NA	NA	Nagelkerke's Pseudo-RÂ² = 0.0193, Brier score = 0.138, Odds Ratio (OR, top 1% vs. Rest) = 2.17 [1.38,3.41]	NA	0.088	0.088	NA
PPM001163	PGS000478	PSS000549	PGP000118	Breast cancer [female]	age, sex, batch PCs 1-4	Cancer PRSweb PheWAS Results: [PRSWEB_PHECODE174.1_C3-BREAST-3_PT_MGI_20200608](https://prsweb.sph.umich.edu:8443/displayData/showGraphSep?prswebprefix=PRSWEB_PHECODE174.1_C3-BREAST-3_PT_MGI_20200608)	32991828	10.1016/j.ajhg.2020.08.025	NA	NA	1.411	[1.328,1.5]	0.344 (0.031)	0.595	[0.578,0.611]	NA	NA	Nagelkerke's Pseudo-RÂ² = 0.0257, Brier score = 0.137, Odds Ratio (OR, top 1% vs. Rest) = 2.31 [1.47,3.61]	NA	0.097	0.096	NA
PPM001164	PGS000479	PSS000549	PGP000118	Breast cancer [female]	age, sex, batch PCs 1-4	Cancer PRSweb PheWAS Results: [PRSWEB_PHECODE174.1_C3-BREAST-3_LASSOSUM_MGI_20200608](https://prsweb.sph.umich.edu:8443/displayData/showGraphSep?prswebprefix=PRSWEB_PHECODE174.1_C3-BREAST-3_LASSOSUM_MGI_20200608)	32991828	10.1016/j.ajhg.2020.08.025	NA	NA	1.438	[1.354,1.528]	0.364 (0.0308)	0.6	[0.584,0.616]	NA	NA	Nagelkerke's Pseudo-RÂ² = 0.03, Brier score = 0.137, Odds Ratio (OR, top 1% vs. Rest) = 2.37 [1.54,3.65]	NA	0.1	0.099	NA
PPM001165	PGS000480	PSS000549	PGP000118	Breast cancer [female]	age, sex, batch PCs 1-4	Cancer PRSweb PheWAS Results: [PRSWEB_PHECODE174.1_C50_P_5e-08_MGI_20200608](https://prsweb.sph.umich.edu:8443/displayData/showGraphSep?prswebprefix=PRSWEB_PHECODE174.1_C50_P_5e-08_MGI_20200608)	32991828	10.1016/j.ajhg.2020.08.025	NA	NA	1.33	[1.253,1.412]	0.285 (0.0304)	0.576	[0.559,0.593]	NA	NA	Nagelkerke's Pseudo-RÂ² = 0.0186, Brier score = 0.138, Odds Ratio (OR, top 1% vs. Rest) = 1.91 [1.2,3.03]	NA	0.087	0.085	NA
PPM001166	PGS000481	PSS000549	PGP000118	Breast cancer [female]	age, sex, batch PCs 1-4	Cancer PRSweb PheWAS Results: [PRSWEB_PHECODE174.1_C50_PRS-CS_MGI_20200608](https://prsweb.sph.umich.edu:8443/displayData/showGraphSep?prswebprefix=PRSWEB_PHECODE174.1_C50_PRS-CS_MGI_20200608)	32991828	10.1016/j.ajhg.2020.08.025	NA	NA	1.323	[1.246,1.406]	0.28 (0.0307)	0.578	[0.56,0.596]	NA	NA	Nagelkerke's Pseudo-RÂ² = 0.0183, Brier score = 0.138, Odds Ratio (OR, top 1% vs. Rest) = 2.03 [1.29,3.2]	NA	0.086	0.086	NA
PPM001167	PGS000482	PSS000549	PGP000118	Breast cancer [female]	age, sex, batch PCs 1-4	Cancer PRSweb PheWAS Results: [PRSWEB_PHECODE174.1_C50_PT_MGI_20200608](https://prsweb.sph.umich.edu:8443/displayData/showGraphSep?prswebprefix=PRSWEB_PHECODE174.1_C50_PT_MGI_20200608)	32991828	10.1016/j.ajhg.2020.08.025	NA	NA	1.358	[1.279,1.442]	0.306 (0.0306)	0.584	[0.568,0.601]	NA	NA	Nagelkerke's Pseudo-RÂ² = 0.0212, Brier score = 0.138, Odds Ratio (OR, top 1% vs. Rest) = 1.43 [0.853,2.41]	NA	0.09	0.089	NA
PPM001168	PGS000483	PSS000549	PGP000118	Breast cancer [female]	age, sex, batch PCs 1-4	Cancer PRSweb PheWAS Results: [PRSWEB_PHECODE174.1_C50_LASSOSUM_MGI_20200608](https://prsweb.sph.umich.edu:8443/displayData/showGraphSep?prswebprefix=PRSWEB_PHECODE174.1_C50_LASSOSUM_MGI_20200608)	32991828	10.1016/j.ajhg.2020.08.025	NA	NA	1.404	[1.322,1.491]	0.339 (0.0308)	0.595	[0.579,0.61]	NA	NA	Nagelkerke's Pseudo-RÂ² = 0.0264, Brier score = 0.137, Odds Ratio (OR, top 1% vs. Rest) = 2.05 [1.3,3.24]	NA	0.096	0.096	NA
PPM001169	PGS000484	PSS000549	PGP000118	Breast cancer [female]	age, sex, batch PCs 1-4	Cancer PRSweb PheWAS Results: [PRSWEB_PHECODE174.1_D05_PT_MGI_20200608](https://prsweb.sph.umich.edu:8443/displayData/showGraphSep?prswebprefix=PRSWEB_PHECODE174.1_D05_PT_MGI_20200608)	32991828	10.1016/j.ajhg.2020.08.025	NA	NA	1.12	[1.056,1.187]	0.113 (0.0297)	0.52	[0.504,0.538]	NA	NA	Nagelkerke's Pseudo-RÂ² = 0.00286, Brier score = 0.139, Odds Ratio (OR, top 1% vs. Rest) = 1.39 [0.817,2.36]	NA	0.063	0.058	NA
PPM001170	PGS000485	PSS000549	PGP000118	Breast cancer [female]	age, sex, batch PCs 1-4	Cancer PRSweb PheWAS Results: [PRSWEB_PHECODE174.1_GWAS-Catalog-r2019-05-03-X174.1_P_5e-08_MGI_20200608](https://prsweb.sph.umich.edu:8443/displayData/showGraphSep?prswebprefix=PRSWEB_PHECODE174.1_GWAS-Catalog-r2019-05-03-X174.1_P_5e-08_MGI_20200608)	32991828	10.1016/j.ajhg.2020.08.025	NA	NA	1.488	[1.399,1.582]	0.397 (0.0313)	0.607	[0.589,0.623]	NA	NA	Nagelkerke's Pseudo-RÂ² = 0.0346, Brier score = 0.136, Odds Ratio (OR, top 1% vs. Rest) = 3.06 [2.04,4.6]	NA	0.106	0.104	NA
PPM001171	PGS000486	PSS000570	PGP000118	Breast cancer [female]	age, sex, batch PCs 1-4	Cancer PRSweb PheWAS Results: [PRSWEB_PHECODE174.1_GWAS-Catalog-r2019-05-03-X174.1_P_5e-08_UKB_20200608](https://prsweb.sph.umich.edu:8443/displayData/showGraphSep?prswebprefix=PRSWEB_PHECODE174.1_GWAS-Catalog-r2019-05-03-X174.1_P_5e-08_UKB_20200608)	32991828	10.1016/j.ajhg.2020.08.025	NA	NA	1.4	[1.363,1.437]	0.336 (0.0134)	0.592	[0.585,0.6]	NA	NA	Nagelkerke's Pseudo-RÂ² = 0.0202, Brier score = 0.082, Odds Ratio (OR, top 1% vs. Rest) = 2.58 [2.16,3.07]	NA	0.095	0.094	NA
PPM001172	PGS000487	PSS000549	PGP000118	Breast cancer [female]	age, sex, batch PCs 1-4	Cancer PRSweb PheWAS Results: [PRSWEB_PHECODE174.1_GWAS-Catalog-r2019-05-03-X174.1_PT_MGI_20200608](https://prsweb.sph.umich.edu:8443/displayData/showGraphSep?prswebprefix=PRSWEB_PHECODE174.1_GWAS-Catalog-r2019-05-03-X174.1_PT_MGI_20200608)	32991828	10.1016/j.ajhg.2020.08.025	NA	NA	1.488	[1.399,1.582]	0.397 (0.0313)	0.607	[0.589,0.623]	NA	NA	Nagelkerke's Pseudo-RÂ² = 0.0346, Brier score = 0.136, Odds Ratio (OR, top 1% vs. Rest) = 3.06 [2.04,4.6]	NA	0.106	0.104	NA
PPM001173	PGS000488	PSS000570	PGP000118	Breast cancer [female]	age, sex, batch PCs 1-4	Cancer PRSweb PheWAS Results: [PRSWEB_PHECODE174.1_GWAS-Catalog-r2019-05-03-X174.1_PT_UKB_20200608](https://prsweb.sph.umich.edu:8443/displayData/showGraphSep?prswebprefix=PRSWEB_PHECODE174.1_GWAS-Catalog-r2019-05-03-X174.1_PT_UKB_20200608)	32991828	10.1016/j.ajhg.2020.08.025	NA	NA	1.426	[1.389,1.464]	0.355 (0.0134)	0.598	[0.59,0.605]	NA	NA	Nagelkerke's Pseudo-RÂ² = 0.0226, Brier score = 0.0819, Odds Ratio (OR, top 1% vs. Rest) = 2.68 [2.25,3.18]	NA	0.099	0.098	NA
PPM001174	PGS000489	PSS000549	PGP000118	Breast cancer [female]	age, sex, batch PCs 1-4	Cancer PRSweb PheWAS Results: [PRSWEB_PHECODE174.1_Onco-iCOGS-ER-negative-BRCA_P_5e-08_MGI_20200608](https://prsweb.sph.umich.edu:8443/displayData/showGraphSep?prswebprefix=PRSWEB_PHECODE174.1_Onco-iCOGS-ER-negative-BRCA_P_5e-08_MGI_20200608)	32991828	10.1016/j.ajhg.2020.08.025	NA	NA	1.254	[1.181,1.33]	0.226 (0.0304)	0.564	[0.547,0.58]	NA	NA	Nagelkerke's Pseudo-RÂ² = 0.012, Brier score = 0.139, Odds Ratio (OR, top 1% vs. Rest) = 1.72 [1.05,2.81]	NA	0.078	0.078	NA
PPM001175	PGS000490	PSS000570	PGP000118	Breast cancer [female]	age, sex, batch PCs 1-4	Cancer PRSweb PheWAS Results: [PRSWEB_PHECODE174.1_Onco-iCOGS-ER-negative-BRCA_P_5e-08_UKB_20200608](https://prsweb.sph.umich.edu:8443/displayData/showGraphSep?prswebprefix=PRSWEB_PHECODE174.1_Onco-iCOGS-ER-negative-BRCA_P_5e-08_UKB_20200608)	32991828	10.1016/j.ajhg.2020.08.025	NA	NA	1.248	[1.216,1.28]	0.221 (0.0132)	0.559	[0.551,0.566]	NA	NA	Nagelkerke's Pseudo-RÂ² = 0.00891, Brier score = 0.0824, Odds Ratio (OR, top 1% vs. Rest) = 2.03 [1.67,2.46]	NA	0.077	0.076	NA
PPM001176	PGS000491	PSS000549	PGP000118	Breast cancer [female]	age, sex, batch PCs 1-4	Cancer PRSweb PheWAS Results: [PRSWEB_PHECODE174.1_Onco-iCOGS-ER-negative-BRCA_PRS-CS_MGI_20200608](https://prsweb.sph.umich.edu:8443/displayData/showGraphSep?prswebprefix=PRSWEB_PHECODE174.1_Onco-iCOGS-ER-negative-BRCA_PRS-CS_MGI_20200608)	32991828	10.1016/j.ajhg.2020.08.025	NA	NA	1.326	[1.246,1.411]	0.282 (0.0317)	0.578	[0.56,0.594]	NA	NA	Nagelkerke's Pseudo-RÂ² = 0.0179, Brier score = 0.138, Odds Ratio (OR, top 1% vs. Rest) = 1.8 [1.13,2.88]	NA	0.086	0.086	NA
PPM001177	PGS000492	PSS000570	PGP000118	Breast cancer [female]	age, sex, batch PCs 1-4	Cancer PRSweb PheWAS Results: [PRSWEB_PHECODE174.1_Onco-iCOGS-ER-negative-BRCA_PRS-CS_UKB_20200608](https://prsweb.sph.umich.edu:8443/displayData/showGraphSep?prswebprefix=PRSWEB_PHECODE174.1_Onco-iCOGS-ER-negative-BRCA_PRS-CS_UKB_20200608)	32991828	10.1016/j.ajhg.2020.08.025	NA	NA	1.33	[1.296,1.366]	0.286 (0.0134)	0.579	[0.572,0.586]	NA	NA	Nagelkerke's Pseudo-RÂ² = 0.0146, Brier score = 0.0822, Odds Ratio (OR, top 1% vs. Rest) = 2.34 [1.95,2.82]	NA	0.087	0.086	NA
PPM001178	PGS000493	PSS000549	PGP000118	Breast cancer [female]	age, sex, batch PCs 1-4	Cancer PRSweb PheWAS Results: [PRSWEB_PHECODE174.1_Onco-iCOGS-ER-negative-BRCA_PT_MGI_20200608](https://prsweb.sph.umich.edu:8443/displayData/showGraphSep?prswebprefix=PRSWEB_PHECODE174.1_Onco-iCOGS-ER-negative-BRCA_PT_MGI_20200608)	32991828	10.1016/j.ajhg.2020.08.025	NA	NA	1.31	[1.234,1.391]	0.27 (0.0306)	0.576	[0.559,0.593]	NA	NA	Nagelkerke's Pseudo-RÂ² = 0.0173, Brier score = 0.138, Odds Ratio (OR, top 1% vs. Rest) = 1.84 [1.14,2.97]	NA	0.085	0.085	NA
PPM001179	PGS000494	PSS000570	PGP000118	Breast cancer [female]	age, sex, batch PCs 1-4	Cancer PRSweb PheWAS Results: [PRSWEB_PHECODE174.1_Onco-iCOGS-ER-negative-BRCA_PT_UKB_20200608](https://prsweb.sph.umich.edu:8443/displayData/showGraphSep?prswebprefix=PRSWEB_PHECODE174.1_Onco-iCOGS-ER-negative-BRCA_PT_UKB_20200608)	32991828	10.1016/j.ajhg.2020.08.025	NA	NA	1.248	[1.216,1.28]	0.221 (0.0132)	0.559	[0.551,0.566]	NA	NA	Nagelkerke's Pseudo-RÂ² = 0.00891, Brier score = 0.0824, Odds Ratio (OR, top 1% vs. Rest) = 2.03 [1.67,2.46]	NA	0.077	0.076	NA
PPM001180	PGS000495	PSS000549	PGP000118	Breast cancer [female]	age, sex, batch PCs 1-4	Cancer PRSweb PheWAS Results: [PRSWEB_PHECODE174.1_Onco-iCOGS-ER-negative-BRCA_LASSOSUM_MGI_20200608](https://prsweb.sph.umich.edu:8443/displayData/showGraphSep?prswebprefix=PRSWEB_PHECODE174.1_Onco-iCOGS-ER-negative-BRCA_LASSOSUM_MGI_20200608)	32991828	10.1016/j.ajhg.2020.08.025	NA	NA	1.297	[1.221,1.377]	0.26 (0.0307)	0.571	[0.555,0.588]	NA	NA	Nagelkerke's Pseudo-RÂ² = 0.0152, Brier score = 0.138, Odds Ratio (OR, top 1% vs. Rest) = 1.87 [1.16,3.01]	NA	0.083	0.082	NA
PPM001181	PGS000496	PSS000570	PGP000118	Breast cancer [female]	age, sex, batch PCs 1-4	Cancer PRSweb PheWAS Results: [PRSWEB_PHECODE174.1_Onco-iCOGS-ER-negative-BRCA_LASSOSUM_UKB_20200608](https://prsweb.sph.umich.edu:8443/displayData/showGraphSep?prswebprefix=PRSWEB_PHECODE174.1_Onco-iCOGS-ER-negative-BRCA_LASSOSUM_UKB_20200608)	32991828	10.1016/j.ajhg.2020.08.025	NA	NA	1.323	[1.289,1.358]	0.28 (0.0133)	0.576	[0.568,0.583]	NA	NA	Nagelkerke's Pseudo-RÂ² = 0.0141, Brier score = 0.0822, Odds Ratio (OR, top 1% vs. Rest) = 2.25 [1.86,2.71]	NA	0.086	0.085	NA
PPM001182	PGS000497	PSS000549	PGP000118	Breast cancer [female]	age, sex, batch PCs 1-4	Cancer PRSweb PheWAS Results: [PRSWEB_PHECODE174.1_Onco-iCOGS-ER-positive-BRCA_P_5e-08_MGI_20200608](https://prsweb.sph.umich.edu:8443/displayData/showGraphSep?prswebprefix=PRSWEB_PHECODE174.1_Onco-iCOGS-ER-positive-BRCA_P_5e-08_MGI_20200608)	32991828	10.1016/j.ajhg.2020.08.025	NA	NA	1.521	[1.43,1.619]	0.42 (0.0316)	0.614	[0.599,0.63]	NA	NA	Nagelkerke's Pseudo-RÂ² = 0.0383, Brier score = 0.136, Odds Ratio (OR, top 1% vs. Rest) = 2.35 [1.51,3.66]	NA	0.11	0.108	NA
PPM001183	PGS000498	PSS000570	PGP000118	Breast cancer [female]	age, sex, batch PCs 1-4	Cancer PRSweb PheWAS Results: [PRSWEB_PHECODE174.1_Onco-iCOGS-ER-positive-BRCA_P_5e-08_UKB_20200608](https://prsweb.sph.umich.edu:8443/displayData/showGraphSep?prswebprefix=PRSWEB_PHECODE174.1_Onco-iCOGS-ER-positive-BRCA_P_5e-08_UKB_20200608)	32991828	10.1016/j.ajhg.2020.08.025	NA	NA	1.513	[1.474,1.553]	0.414 (0.0133)	0.613	[0.606,0.621]	NA	NA	Nagelkerke's Pseudo-RÂ² = 0.0311, Brier score = 0.0815, Odds Ratio (OR, top 1% vs. Rest) = 2.71 [2.28,3.23]	NA	0.109	0.108	NA
PPM001184	PGS000499	PSS000549	PGP000118	Breast cancer [female]	age, sex, batch PCs 1-4	Cancer PRSweb PheWAS Results: [PRSWEB_PHECODE174.1_Onco-iCOGS-ER-positive-BRCA_PRS-CS_MGI_20200608](https://prsweb.sph.umich.edu:8443/displayData/showGraphSep?prswebprefix=PRSWEB_PHECODE174.1_Onco-iCOGS-ER-positive-BRCA_PRS-CS_MGI_20200608)	32991828	10.1016/j.ajhg.2020.08.025	NA	NA	1.708	[1.601,1.822]	0.535 (0.033)	0.643	[0.627,0.658]	NA	NA	Nagelkerke's Pseudo-RÂ² = 0.0603, Brier score = 0.134, Odds Ratio (OR, top 1% vs. Rest) = 3.71 [2.52,5.47]	NA	0.134	0.13	NA
PPM001185	PGS000500	PSS000570	PGP000118	Breast cancer [female]	age, sex, batch PCs 1-4	Cancer PRSweb PheWAS Results: [PRSWEB_PHECODE174.1_Onco-iCOGS-ER-positive-BRCA_PRS-CS_UKB_20200608](https://prsweb.sph.umich.edu:8443/displayData/showGraphSep?prswebprefix=PRSWEB_PHECODE174.1_Onco-iCOGS-ER-positive-BRCA_PRS-CS_UKB_20200608)	32991828	10.1016/j.ajhg.2020.08.025	NA	NA	1.674	[1.63,1.719]	0.515 (0.0137)	0.64	[0.634,0.647]	NA	NA	Nagelkerke's Pseudo-RÂ² = 0.0463, Brier score = 0.0809, Odds Ratio (OR, top 1% vs. Rest) = 3.64 [3.12,4.25]	NA	0.129	0.128	NA
PPM001186	PGS000501	PSS000549	PGP000118	Breast cancer [female]	age, sex, batch PCs 1-4	Cancer PRSweb PheWAS Results: [PRSWEB_PHECODE174.1_Onco-iCOGS-ER-positive-BRCA_PT_MGI_20200608](https://prsweb.sph.umich.edu:8443/displayData/showGraphSep?prswebprefix=PRSWEB_PHECODE174.1_Onco-iCOGS-ER-positive-BRCA_PT_MGI_20200608)	32991828	10.1016/j.ajhg.2020.08.025	NA	NA	1.564	[1.469,1.665]	0.447 (0.0318)	0.621	[0.605,0.638]	NA	NA	Nagelkerke's Pseudo-RÂ² = 0.0438, Brier score = 0.136, Odds Ratio (OR, top 1% vs. Rest) = 2.7 [1.77,4.1]	NA	0.116	0.113	NA
PPM001187	PGS000502	PSS000570	PGP000118	Breast cancer [female]	age, sex, batch PCs 1-4	Cancer PRSweb PheWAS Results: [PRSWEB_PHECODE174.1_Onco-iCOGS-ER-positive-BRCA_PT_UKB_20200608](https://prsweb.sph.umich.edu:8443/displayData/showGraphSep?prswebprefix=PRSWEB_PHECODE174.1_Onco-iCOGS-ER-positive-BRCA_PT_UKB_20200608)	32991828	10.1016/j.ajhg.2020.08.025	NA	NA	1.555	[1.514,1.596]	0.441 (0.0135)	0.621	[0.614,0.628]	NA	NA	Nagelkerke's Pseudo-RÂ² = 0.0347, Brier score = 0.0814, Odds Ratio (OR, top 1% vs. Rest) = 3.36 [2.87,3.95]	NA	0.114	0.113	NA
PPM001188	PGS000503	PSS000549	PGP000118	Breast cancer [female]	age, sex, batch PCs 1-4	Cancer PRSweb PheWAS Results: [PRSWEB_PHECODE174.1_Onco-iCOGS-ER-positive-BRCA_LASSOSUM_MGI_20200608](https://prsweb.sph.umich.edu:8443/displayData/showGraphSep?prswebprefix=PRSWEB_PHECODE174.1_Onco-iCOGS-ER-positive-BRCA_LASSOSUM_MGI_20200608)	32991828	10.1016/j.ajhg.2020.08.025	NA	NA	1.656	[1.554,1.766]	0.505 (0.0326)	0.634	[0.618,0.65]	NA	NA	Nagelkerke's Pseudo-RÂ² = 0.0546, Brier score = 0.135, Odds Ratio (OR, top 1% vs. Rest) = 4.03 [2.78,5.85]	NA	0.127	0.123	NA
PPM001189	PGS000504	PSS000570	PGP000118	Breast cancer [female]	age, sex, batch PCs 1-4	Cancer PRSweb PheWAS Results: [PRSWEB_PHECODE174.1_Onco-iCOGS-ER-positive-BRCA_LASSOSUM_UKB_20200608](https://prsweb.sph.umich.edu:8443/displayData/showGraphSep?prswebprefix=PRSWEB_PHECODE174.1_Onco-iCOGS-ER-positive-BRCA_LASSOSUM_UKB_20200608)	32991828	10.1016/j.ajhg.2020.08.025	NA	NA	1.621	[1.578,1.665]	0.483 (0.0136)	0.631	[0.624,0.638]	NA	NA	Nagelkerke's Pseudo-RÂ² = 0.0408, Brier score = 0.0811, Odds Ratio (OR, top 1% vs. Rest) = 3.86 [3.31,4.5]	NA	0.123	0.121	NA
PPM001190	PGS000505	PSS000549	PGP000118	Breast cancer [female]	age, sex, batch PCs 1-4	Cancer PRSweb PheWAS Results: [PRSWEB_PHECODE174.1_Onco-iCOGS-Overall-BRCA_P_5e-08_MGI_20200608](https://prsweb.sph.umich.edu:8443/displayData/showGraphSep?prswebprefix=PRSWEB_PHECODE174.1_Onco-iCOGS-Overall-BRCA_P_5e-08_MGI_20200608)	32991828	10.1016/j.ajhg.2020.08.025	NA	NA	1.584	[1.488,1.686]	0.46 (0.0318)	0.625	[0.609,0.641]	NA	NA	Nagelkerke's Pseudo-RÂ² = 0.0462, Brier score = 0.136, Odds Ratio (OR, top 1% vs. Rest) = 3.32 [2.24,4.93]	NA	0.118	0.116	NA
PPM001191	PGS000506	PSS000570	PGP000118	Breast cancer [female]	age, sex, batch PCs 1-4	Cancer PRSweb PheWAS Results: [PRSWEB_PHECODE174.1_Onco-iCOGS-Overall-BRCA_P_5e-08_UKB_20200608](https://prsweb.sph.umich.edu:8443/displayData/showGraphSep?prswebprefix=PRSWEB_PHECODE174.1_Onco-iCOGS-Overall-BRCA_P_5e-08_UKB_20200608)	32991828	10.1016/j.ajhg.2020.08.025	NA	NA	1.567	[1.526,1.609]	0.449 (0.0134)	0.622	[0.615,0.63]	NA	NA	Nagelkerke's Pseudo-RÂ² = 0.0361, Brier score = 0.0813, Odds Ratio (OR, top 1% vs. Rest) = 3.69 [3.16,4.31]	NA	0.116	0.114	NA
PPM001192	PGS000507	PSS000549	PGP000118	Breast cancer [female]	age, sex, batch PCs 1-4	Cancer PRSweb PheWAS Results: [PRSWEB_PHECODE174.1_Onco-iCOGS-Overall-BRCA_PRS-CS_MGI_20200608](https://prsweb.sph.umich.edu:8443/displayData/showGraphSep?prswebprefix=PRSWEB_PHECODE174.1_Onco-iCOGS-Overall-BRCA_PRS-CS_MGI_20200608)	32991828	10.1016/j.ajhg.2020.08.025	NA	NA	1.772	[1.659,1.891]	0.572 (0.0334)	0.651	[0.635,0.666]	NA	NA	Nagelkerke's Pseudo-RÂ² = 0.0661, Brier score = 0.133, Odds Ratio (OR, top 1% vs. Rest) = 3.22 [2.15,4.81]	NA	0.142	0.137	NA
PPM001193	PGS000508	PSS000570	PGP000118	Breast cancer [female]	age, sex, batch PCs 1-4	Cancer PRSweb PheWAS Results: [PRSWEB_PHECODE174.1_Onco-iCOGS-Overall-BRCA_PRS-CS_UKB_20200608](https://prsweb.sph.umich.edu:8443/displayData/showGraphSep?prswebprefix=PRSWEB_PHECODE174.1_Onco-iCOGS-Overall-BRCA_PRS-CS_UKB_20200608)	32991828	10.1016/j.ajhg.2020.08.025	NA	NA	1.756	[1.709,1.804]	0.563 (0.0138)	0.652	[0.645,0.658]	NA	NA	Nagelkerke's Pseudo-RÂ² = 0.0548, Brier score = 0.0805, Odds Ratio (OR, top 1% vs. Rest) = 4.38 [3.79,5.07]	NA	0.14	0.137	NA
PPM001194	PGS000509	PSS000549	PGP000118	Breast cancer [female]	age, sex, batch PCs 1-4	Cancer PRSweb PheWAS Results: [PRSWEB_PHECODE174.1_Onco-iCOGS-Overall-BRCA_PT_MGI_20200608](https://prsweb.sph.umich.edu:8443/displayData/showGraphSep?prswebprefix=PRSWEB_PHECODE174.1_Onco-iCOGS-Overall-BRCA_PT_MGI_20200608)	32991828	10.1016/j.ajhg.2020.08.025	NA	NA	1.643	[1.542,1.75]	0.496 (0.0323)	0.635	[0.618,0.651]	NA	NA	Nagelkerke's Pseudo-RÂ² = 0.0532, Brier score = 0.135, Odds Ratio (OR, top 1% vs. Rest) = 2.84 [1.88,4.28]	NA	0.125	0.124	NA
PPM001195	PGS000510	PSS000570	PGP000118	Breast cancer [female]	age, sex, batch PCs 1-4	Cancer PRSweb PheWAS Results: [PRSWEB_PHECODE174.1_Onco-iCOGS-Overall-BRCA_PT_UKB_20200608](https://prsweb.sph.umich.edu:8443/displayData/showGraphSep?prswebprefix=PRSWEB_PHECODE174.1_Onco-iCOGS-Overall-BRCA_PT_UKB_20200608)	32991828	10.1016/j.ajhg.2020.08.025	NA	NA	1.612	[1.57,1.656]	0.478 (0.0136)	0.63	[0.623,0.637]	NA	NA	Nagelkerke's Pseudo-RÂ² = 0.0401, Brier score = 0.0811, Odds Ratio (OR, top 1% vs. Rest) = 3.32 [2.83,3.9]	NA	0.122	0.12	NA
PPM001196	PGS000511	PSS000549	PGP000118	Breast cancer [female]	age, sex, batch PCs 1-4	Cancer PRSweb PheWAS Results: [PRSWEB_PHECODE174.1_Onco-iCOGS-Overall-BRCA_LASSOSUM_MGI_20200608](https://prsweb.sph.umich.edu:8443/displayData/showGraphSep?prswebprefix=PRSWEB_PHECODE174.1_Onco-iCOGS-Overall-BRCA_LASSOSUM_MGI_20200608)	32991828	10.1016/j.ajhg.2020.08.025	NA	NA	1.7	[1.594,1.813]	0.53 (0.0328)	0.641	[0.625,0.656]	NA	NA	Nagelkerke's Pseudo-RÂ² = 0.0592, Brier score = 0.134, Odds Ratio (OR, top 1% vs. Rest) = 2.48 [1.63,3.77]	NA	0.133	0.128	NA
PPM001197	PGS000512	PSS000570	PGP000118	Breast cancer [female]	age, sex, batch PCs 1-4	Cancer PRSweb PheWAS Results: [PRSWEB_PHECODE174.1_Onco-iCOGS-Overall-BRCA_LASSOSUM_UKB_20200608](https://prsweb.sph.umich.edu:8443/displayData/showGraphSep?prswebprefix=PRSWEB_PHECODE174.1_Onco-iCOGS-Overall-BRCA_LASSOSUM_UKB_20200608)	32991828	10.1016/j.ajhg.2020.08.025	NA	NA	1.699	[1.654,1.746]	0.53 (0.0138)	0.643	[0.637,0.65]	NA	NA	Nagelkerke's Pseudo-RÂ² = 0.0487, Brier score = 0.0807, Odds Ratio (OR, top 1% vs. Rest) = 4.02 [3.46,4.67]	NA	0.132	0.13	NA
PPM001198	PGS000513	PSS000549	PGP000118	Breast cancer [female]	age, sex, batch PCs 1-4	Cancer PRSweb PheWAS Results: [PRSWEB_PHECODE174.1_UKBB-SAIGE-HRC-X174.1_P_5e-08_MGI_20200608](https://prsweb.sph.umich.edu:8443/displayData/showGraphSep?prswebprefix=PRSWEB_PHECODE174.1_UKBB-SAIGE-HRC-X174.1_P_5e-08_MGI_20200608)	32991828	10.1016/j.ajhg.2020.08.025	NA	NA	1.402	[1.32,1.489]	0.338 (0.0307)	0.595	[0.577,0.612]	NA	NA	Nagelkerke's Pseudo-RÂ² = 0.0259, Brier score = 0.137, Odds Ratio (OR, top 1% vs. Rest) = 1.8 [1.12,2.91]	NA	0.096	0.096	NA
PPM001199	PGS000514	PSS000549	PGP000118	Breast cancer [female]	age, sex, batch PCs 1-4	Cancer PRSweb PheWAS Results: [PRSWEB_PHECODE174.1_UKBB-SAIGE-HRC-X174.1_PRS-CS_MGI_20200608](https://prsweb.sph.umich.edu:8443/displayData/showGraphSep?prswebprefix=PRSWEB_PHECODE174.1_UKBB-SAIGE-HRC-X174.1_PRS-CS_MGI_20200608)	32991828	10.1016/j.ajhg.2020.08.025	NA	NA	1.391	[1.309,1.478]	0.33 (0.031)	0.59	[0.573,0.607]	NA	NA	Nagelkerke's Pseudo-RÂ² = 0.0248, Brier score = 0.137, Odds Ratio (OR, top 1% vs. Rest) = 1.79 [1.12,2.86]	NA	0.094	0.093	NA
PPM001200	PGS000515	PSS000549	PGP000118	Breast cancer [female]	age, sex, batch PCs 1-4	Cancer PRSweb PheWAS Results: [PRSWEB_PHECODE174.1_UKBB-SAIGE-HRC-X174.1_PT_MGI_20200608](https://prsweb.sph.umich.edu:8443/displayData/showGraphSep?prswebprefix=PRSWEB_PHECODE174.1_UKBB-SAIGE-HRC-X174.1_PT_MGI_20200608)	32991828	10.1016/j.ajhg.2020.08.025	NA	NA	1.453	[1.367,1.544]	0.374 (0.0311)	0.605	[0.588,0.621]	NA	NA	Nagelkerke's Pseudo-RÂ² = 0.0307, Brier score = 0.137, Odds Ratio (OR, top 1% vs. Rest) = 2.09 [1.31,3.32]	NA	0.102	0.102	NA
PPM001201	PGS000516	PSS000549	PGP000118	Breast cancer [female]	age, sex, batch PCs 1-4	Cancer PRSweb PheWAS Results: [PRSWEB_PHECODE174.1_UKBB-SAIGE-HRC-X174.1_LASSOSUM_MGI_20200608](https://prsweb.sph.umich.edu:8443/displayData/showGraphSep?prswebprefix=PRSWEB_PHECODE174.1_UKBB-SAIGE-HRC-X174.1_LASSOSUM_MGI_20200608)	32991828	10.1016/j.ajhg.2020.08.025	NA	NA	1.477	[1.39,1.57]	0.39 (0.031)	0.609	[0.592,0.624]	NA	NA	Nagelkerke's Pseudo-RÂ² = 0.034, Brier score = 0.137, Odds Ratio (OR, top 1% vs. Rest) = 1.94 [1.21,3.11]	NA	0.105	0.105	NA
PPM001202	PGS000517	PSS000549	PGP000118	Breast cancer [female]	age, sex, batch PCs 1-4	Cancer PRSweb PheWAS Results: [PRSWEB_PHECODE174.1_iCOGS-ER-negative-BRCA_P_5e-08_MGI_20200608](https://prsweb.sph.umich.edu:8443/displayData/showGraphSep?prswebprefix=PRSWEB_PHECODE174.1_iCOGS-ER-negative-BRCA_P_5e-08_MGI_20200608)	32991828	10.1016/j.ajhg.2020.08.025	NA	NA	1.229	[1.157,1.305]	0.206 (0.0306)	0.55	[0.533,0.566]	NA	NA	Nagelkerke's Pseudo-RÂ² = 0.0097, Brier score = 0.139, Odds Ratio (OR, top 1% vs. Rest) = 1.88 [1.17,3.03]	NA	0.075	0.071	NA
PPM001203	PGS000518	PSS000570	PGP000118	Breast cancer [female]	age, sex, batch PCs 1-4	Cancer PRSweb PheWAS Results: [PRSWEB_PHECODE174.1_iCOGS-ER-negative-BRCA_P_5e-08_UKB_20200608](https://prsweb.sph.umich.edu:8443/displayData/showGraphSep?prswebprefix=PRSWEB_PHECODE174.1_iCOGS-ER-negative-BRCA_P_5e-08_UKB_20200608)	32991828	10.1016/j.ajhg.2020.08.025	NA	NA	1.18	[1.15,1.21]	0.165 (0.0131)	0.542	[0.534,0.55]	NA	NA	Nagelkerke's Pseudo-RÂ² = 0.00504, Brier score = 0.0826, Odds Ratio (OR, top 1% vs. Rest) = 1.49 [1.2,1.86]	NA	0.07	0.067	NA
PPM001204	PGS000519	PSS000549	PGP000118	Breast cancer [female]	age, sex, batch PCs 1-4	Cancer PRSweb PheWAS Results: [PRSWEB_PHECODE174.1_iCOGS-ER-negative-BRCA_PRS-CS_MGI_20200608](https://prsweb.sph.umich.edu:8443/displayData/showGraphSep?prswebprefix=PRSWEB_PHECODE174.1_iCOGS-ER-negative-BRCA_PRS-CS_MGI_20200608)	32991828	10.1016/j.ajhg.2020.08.025	NA	NA	1.151	[1.084,1.221]	0.14 (0.0305)	0.539	[0.52,0.556]	NA	NA	Nagelkerke's Pseudo-RÂ² = 0.00453, Brier score = 0.139, Odds Ratio (OR, top 1% vs. Rest) = 1.51 [0.907,2.51]	NA	0.066	0.066	NA
PPM001205	PGS000520	PSS000570	PGP000118	Breast cancer [female]	age, sex, batch PCs 1-4	Cancer PRSweb PheWAS Results: [PRSWEB_PHECODE174.1_iCOGS-ER-negative-BRCA_PRS-CS_UKB_20200608](https://prsweb.sph.umich.edu:8443/displayData/showGraphSep?prswebprefix=PRSWEB_PHECODE174.1_iCOGS-ER-negative-BRCA_PRS-CS_UKB_20200608)	32991828	10.1016/j.ajhg.2020.08.025	NA	NA	1.188	[1.158,1.22]	0.172 (0.0133)	0.549	[0.542,0.556]	NA	NA	Nagelkerke's Pseudo-RÂ² = 0.00537, Brier score = 0.0826, Odds Ratio (OR, top 1% vs. Rest) = 1.82 [1.48,2.22]	NA	0.07	0.071	NA
PPM001206	PGS000521	PSS000549	PGP000118	Breast cancer [female]	age, sex, batch PCs 1-4	Cancer PRSweb PheWAS Results: [PRSWEB_PHECODE174.1_iCOGS-ER-negative-BRCA_PT_MGI_20200608](https://prsweb.sph.umich.edu:8443/displayData/showGraphSep?prswebprefix=PRSWEB_PHECODE174.1_iCOGS-ER-negative-BRCA_PT_MGI_20200608)	32991828	10.1016/j.ajhg.2020.08.025	NA	NA	1.22	[1.149,1.295]	0.199 (0.0304)	0.548	[0.53,0.564]	NA	NA	Nagelkerke's Pseudo-RÂ² = 0.00934, Brier score = 0.139, Odds Ratio (OR, top 1% vs. Rest) = 1.88 [1.18,2.99]	NA	0.074	0.07	NA
PPM001207	PGS000522	PSS000570	PGP000118	Breast cancer [female]	age, sex, batch PCs 1-4	Cancer PRSweb PheWAS Results: [PRSWEB_PHECODE174.1_iCOGS-ER-negative-BRCA_PT_UKB_20200608](https://prsweb.sph.umich.edu:8443/displayData/showGraphSep?prswebprefix=PRSWEB_PHECODE174.1_iCOGS-ER-negative-BRCA_PT_UKB_20200608)	32991828	10.1016/j.ajhg.2020.08.025	NA	NA	1.201	[1.171,1.233]	0.183 (0.0131)	0.547	[0.54,0.555]	NA	NA	Nagelkerke's Pseudo-RÂ² = 0.00619, Brier score = 0.0825, Odds Ratio (OR, top 1% vs. Rest) = 1.73 [1.41,2.13]	NA	0.072	0.07	NA
PPM001208	PGS000523	PSS000549	PGP000118	Breast cancer [female]	age, sex, batch PCs 1-4	Cancer PRSweb PheWAS Results: [PRSWEB_PHECODE174.1_iCOGS-ER-negative-BRCA_LASSOSUM_MGI_20200608](https://prsweb.sph.umich.edu:8443/displayData/showGraphSep?prswebprefix=PRSWEB_PHECODE174.1_iCOGS-ER-negative-BRCA_LASSOSUM_MGI_20200608)	32991828	10.1016/j.ajhg.2020.08.025	NA	NA	1.225	[1.155,1.299]	0.203 (0.0301)	0.546	[0.529,0.562]	NA	NA	Nagelkerke's Pseudo-RÂ² = 0.00979, Brier score = 0.139, Odds Ratio (OR, top 1% vs. Rest) = 2.11 [1.34,3.33]	NA	0.075	0.069	NA
PPM001209	PGS000524	PSS000570	PGP000118	Breast cancer [female]	age, sex, batch PCs 1-4	Cancer PRSweb PheWAS Results: [PRSWEB_PHECODE174.1_iCOGS-ER-negative-BRCA_LASSOSUM_UKB_20200608](https://prsweb.sph.umich.edu:8443/displayData/showGraphSep?prswebprefix=PRSWEB_PHECODE174.1_iCOGS-ER-negative-BRCA_LASSOSUM_UKB_20200608)	32991828	10.1016/j.ajhg.2020.08.025	NA	NA	1.2	[1.169,1.231]	0.182 (0.0131)	0.547	[0.54,0.555]	NA	NA	Nagelkerke's Pseudo-RÂ² = 0.0061, Brier score = 0.0825, Odds Ratio (OR, top 1% vs. Rest) = 1.72 [1.4,2.11]	NA	0.072	0.07	NA
PPM001210	PGS000525	PSS000549	PGP000118	Breast cancer [female]	age, sex, batch PCs 1-4	Cancer PRSweb PheWAS Results: [PRSWEB_PHECODE174.1_iCOGS-ER-positive-BRCA_P_5e-08_MGI_20200608](https://prsweb.sph.umich.edu:8443/displayData/showGraphSep?prswebprefix=PRSWEB_PHECODE174.1_iCOGS-ER-positive-BRCA_P_5e-08_MGI_20200608)	32991828	10.1016/j.ajhg.2020.08.025	NA	NA	1.427	[1.343,1.516]	0.356 (0.0309)	0.597	[0.58,0.614]	NA	NA	Nagelkerke's Pseudo-RÂ² = 0.0285, Brier score = 0.137, Odds Ratio (OR, top 1% vs. Rest) = 2.28 [1.46,3.56]	NA	0.099	0.097	NA
PPM001211	PGS000526	PSS000570	PGP000118	Breast cancer [female]	age, sex, batch PCs 1-4	Cancer PRSweb PheWAS Results: [PRSWEB_PHECODE174.1_iCOGS-ER-positive-BRCA_P_5e-08_UKB_20200608](https://prsweb.sph.umich.edu:8443/displayData/showGraphSep?prswebprefix=PRSWEB_PHECODE174.1_iCOGS-ER-positive-BRCA_P_5e-08_UKB_20200608)	32991828	10.1016/j.ajhg.2020.08.025	NA	NA	1.424	[1.387,1.461]	0.353 (0.0132)	0.597	[0.59,0.604]	NA	NA	Nagelkerke's Pseudo-RÂ² = 0.0228, Brier score = 0.0819, Odds Ratio (OR, top 1% vs. Rest) = 2.68 [2.25,3.19]	NA	0.098	0.097	NA
PPM001212	PGS000527	PSS000549	PGP000118	Breast cancer [female]	age, sex, batch PCs 1-4	Cancer PRSweb PheWAS Results: [PRSWEB_PHECODE174.1_iCOGS-ER-positive-BRCA_PRS-CS_MGI_20200608](https://prsweb.sph.umich.edu:8443/displayData/showGraphSep?prswebprefix=PRSWEB_PHECODE174.1_iCOGS-ER-positive-BRCA_PRS-CS_MGI_20200608)	32991828	10.1016/j.ajhg.2020.08.025	NA	NA	1.509	[1.418,1.605]	0.411 (0.0314)	0.613	[0.595,0.63]	NA	NA	Nagelkerke's Pseudo-RÂ² = 0.0383, Brier score = 0.136, Odds Ratio (OR, top 1% vs. Rest) = 3.75 [2.55,5.51]	NA	0.109	0.108	NA
PPM001213	PGS000528	PSS000570	PGP000118	Breast cancer [female]	age, sex, batch PCs 1-4	Cancer PRSweb PheWAS Results: [PRSWEB_PHECODE174.1_iCOGS-ER-positive-BRCA_PRS-CS_UKB_20200608](https://prsweb.sph.umich.edu:8443/displayData/showGraphSep?prswebprefix=PRSWEB_PHECODE174.1_iCOGS-ER-positive-BRCA_PRS-CS_UKB_20200608)	32991828	10.1016/j.ajhg.2020.08.025	NA	NA	1.513	[1.474,1.554]	0.414 (0.0136)	0.614	[0.607,0.62]	NA	NA	Nagelkerke's Pseudo-RÂ² = 0.0303, Brier score = 0.0816, Odds Ratio (OR, top 1% vs. Rest) = 2.98 [2.52,3.52]	NA	0.109	0.108	NA
PPM001214	PGS000529	PSS000549	PGP000118	Breast cancer [female]	age, sex, batch PCs 1-4	Cancer PRSweb PheWAS Results: [PRSWEB_PHECODE174.1_iCOGS-ER-positive-BRCA_PT_MGI_20200608](https://prsweb.sph.umich.edu:8443/displayData/showGraphSep?prswebprefix=PRSWEB_PHECODE174.1_iCOGS-ER-positive-BRCA_PT_MGI_20200608)	32991828	10.1016/j.ajhg.2020.08.025	NA	NA	1.43	[1.346,1.52]	0.358 (0.0311)	0.597	[0.58,0.612]	NA	NA	Nagelkerke's Pseudo-RÂ² = 0.0281, Brier score = 0.137, Odds Ratio (OR, top 1% vs. Rest) = 2.98 [1.98,4.47]	NA	0.099	0.097	NA
PPM001215	PGS000530	PSS000570	PGP000118	Breast cancer [female]	age, sex, batch PCs 1-4	Cancer PRSweb PheWAS Results: [PRSWEB_PHECODE174.1_iCOGS-ER-positive-BRCA_PT_UKB_20200608](https://prsweb.sph.umich.edu:8443/displayData/showGraphSep?prswebprefix=PRSWEB_PHECODE174.1_iCOGS-ER-positive-BRCA_PT_UKB_20200608)	32991828	10.1016/j.ajhg.2020.08.025	NA	NA	1.441	[1.404,1.479]	0.365 (0.0132)	0.6	[0.593,0.608]	NA	NA	Nagelkerke's Pseudo-RÂ² = 0.0245, Brier score = 0.0818, Odds Ratio (OR, top 1% vs. Rest) = 2.92 [2.47,3.46]	NA	0.1	0.099	NA
PPM001216	PGS000531	PSS000549	PGP000118	Breast cancer [female]	age, sex, batch PCs 1-4	Cancer PRSweb PheWAS Results: [PRSWEB_PHECODE174.1_iCOGS-ER-positive-BRCA_LASSOSUM_MGI_20200608](https://prsweb.sph.umich.edu:8443/displayData/showGraphSep?prswebprefix=PRSWEB_PHECODE174.1_iCOGS-ER-positive-BRCA_LASSOSUM_MGI_20200608)	32991828	10.1016/j.ajhg.2020.08.025	NA	NA	1.501	[1.411,1.596]	0.406 (0.0314)	0.61	[0.594,0.626]	NA	NA	Nagelkerke's Pseudo-RÂ² = 0.037, Brier score = 0.136, Odds Ratio (OR, top 1% vs. Rest) = 2.29 [1.47,3.59]	NA	0.108	0.106	NA
PPM001217	PGS000532	PSS000570	PGP000118	Breast cancer [female]	age, sex, batch PCs 1-4	Cancer PRSweb PheWAS Results: [PRSWEB_PHECODE174.1_iCOGS-ER-positive-BRCA_LASSOSUM_UKB_20200608](https://prsweb.sph.umich.edu:8443/displayData/showGraphSep?prswebprefix=PRSWEB_PHECODE174.1_iCOGS-ER-positive-BRCA_LASSOSUM_UKB_20200608)	32991828	10.1016/j.ajhg.2020.08.025	NA	NA	1.49	[1.451,1.529]	0.399 (0.0134)	0.608	[0.601,0.615]	NA	NA	Nagelkerke's Pseudo-RÂ² = 0.0285, Brier score = 0.0816, Odds Ratio (OR, top 1% vs. Rest) = 3.0 [2.54,3.54]	NA	0.106	0.104	NA
PPM001218	PGS000533	PSS000549	PGP000118	Breast cancer [female]	age, sex, batch PCs 1-4	Cancer PRSweb PheWAS Results: [PRSWEB_PHECODE174.1_iCOGS-Overall-BRCA_P_5e-08_MGI_20200608](https://prsweb.sph.umich.edu:8443/displayData/showGraphSep?prswebprefix=PRSWEB_PHECODE174.1_iCOGS-Overall-BRCA_P_5e-08_MGI_20200608)	32991828	10.1016/j.ajhg.2020.08.025	NA	NA	1.489	[1.401,1.583]	0.398 (0.0312)	0.607	[0.591,0.623]	NA	NA	Nagelkerke's Pseudo-RÂ² = 0.0354, Brier score = 0.137, Odds Ratio (OR, top 1% vs. Rest) = 2.51 [1.63,3.86]	NA	0.106	0.104	NA
PPM001219	PGS000534	PSS000570	PGP000118	Breast cancer [female]	age, sex, batch PCs 1-4	Cancer PRSweb PheWAS Results: [PRSWEB_PHECODE174.1_iCOGS-Overall-BRCA_P_5e-08_UKB_20200608](https://prsweb.sph.umich.edu:8443/displayData/showGraphSep?prswebprefix=PRSWEB_PHECODE174.1_iCOGS-Overall-BRCA_P_5e-08_UKB_20200608)	32991828	10.1016/j.ajhg.2020.08.025	NA	NA	1.443	[1.406,1.481]	0.367 (0.0132)	0.601	[0.594,0.608]	NA	NA	Nagelkerke's Pseudo-RÂ² = 0.0246, Brier score = 0.0818, Odds Ratio (OR, top 1% vs. Rest) = 2.5 [2.09,2.99]	NA	0.101	0.1	NA
PPM001220	PGS000535	PSS000549	PGP000118	Breast cancer [female]	age, sex, batch PCs 1-4	Cancer PRSweb PheWAS Results: [PRSWEB_PHECODE174.1_iCOGS-Overall-BRCA_PRS-CS_MGI_20200608](https://prsweb.sph.umich.edu:8443/displayData/showGraphSep?prswebprefix=PRSWEB_PHECODE174.1_iCOGS-Overall-BRCA_PRS-CS_MGI_20200608)	32991828	10.1016/j.ajhg.2020.08.025	NA	NA	1.568	[1.473,1.668]	0.45 (0.0317)	0.622	[0.605,0.638]	NA	NA	Nagelkerke's Pseudo-RÂ² = 0.0443, Brier score = 0.135, Odds Ratio (OR, top 1% vs. Rest) = 3.43 [2.32,5.05]	NA	0.116	0.114	NA
PPM001221	PGS000536	PSS000570	PGP000118	Breast cancer [female]	age, sex, batch PCs 1-4	Cancer PRSweb PheWAS Results: [PRSWEB_PHECODE174.1_iCOGS-Overall-BRCA_PRS-CS_UKB_20200608](https://prsweb.sph.umich.edu:8443/displayData/showGraphSep?prswebprefix=PRSWEB_PHECODE174.1_iCOGS-Overall-BRCA_PRS-CS_UKB_20200608)	32991828	10.1016/j.ajhg.2020.08.025	NA	NA	1.571	[1.53,1.614]	0.452 (0.0136)	0.623	[0.615,0.63]	NA	NA	Nagelkerke's Pseudo-RÂ² = 0.036, Brier score = 0.0813, Odds Ratio (OR, top 1% vs. Rest) = 3.54 [3.02,4.14]	NA	0.116	0.115	NA
PPM001222	PGS000537	PSS000549	PGP000118	Breast cancer [female]	age, sex, batch PCs 1-4	Cancer PRSweb PheWAS Results: [PRSWEB_PHECODE174.1_iCOGS-Overall-BRCA_PT_MGI_20200608](https://prsweb.sph.umich.edu:8443/displayData/showGraphSep?prswebprefix=PRSWEB_PHECODE174.1_iCOGS-Overall-BRCA_PT_MGI_20200608)	32991828	10.1016/j.ajhg.2020.08.025	NA	NA	1.498	[1.408,1.593]	0.404 (0.0314)	0.609	[0.592,0.626]	NA	NA	Nagelkerke's Pseudo-RÂ² = 0.0353, Brier score = 0.136, Odds Ratio (OR, top 1% vs. Rest) = 3.44 [2.31,5.13]	NA	0.107	0.105	NA
PPM001223	PGS000538	PSS000570	PGP000118	Breast cancer [female]	age, sex, batch PCs 1-4	Cancer PRSweb PheWAS Results: [PRSWEB_PHECODE174.1_iCOGS-Overall-BRCA_PT_UKB_20200608](https://prsweb.sph.umich.edu:8443/displayData/showGraphSep?prswebprefix=PRSWEB_PHECODE174.1_iCOGS-Overall-BRCA_PT_UKB_20200608)	32991828	10.1016/j.ajhg.2020.08.025	NA	NA	1.448	[1.411,1.486]	0.37 (0.0132)	0.602	[0.594,0.609]	NA	NA	Nagelkerke's Pseudo-RÂ² = 0.025, Brier score = 0.0818, Odds Ratio (OR, top 1% vs. Rest) = 2.78 [2.34,3.3]	NA	0.101	0.1	NA
PPM001224	PGS000539	PSS000549	PGP000118	Breast cancer [female]	age, sex, batch PCs 1-4	Cancer PRSweb PheWAS Results: [PRSWEB_PHECODE174.1_iCOGS-Overall-BRCA_LASSOSUM_MGI_20200608](https://prsweb.sph.umich.edu:8443/displayData/showGraphSep?prswebprefix=PRSWEB_PHECODE174.1_iCOGS-Overall-BRCA_LASSOSUM_MGI_20200608)	32991828	10.1016/j.ajhg.2020.08.025	NA	NA	1.585	[1.489,1.687]	0.46 (0.0319)	0.624	[0.607,0.641]	NA	NA	Nagelkerke's Pseudo-RÂ² = 0.0464, Brier score = 0.136, Odds Ratio (OR, top 1% vs. Rest) = 2.49 [1.61,3.84]	NA	0.118	0.115	NA
PPM001225	PGS000540	PSS000570	PGP000118	Breast cancer [female]	age, sex, batch PCs 1-4	Cancer PRSweb PheWAS Results: [PRSWEB_PHECODE174.1_iCOGS-Overall-BRCA_LASSOSUM_UKB_20200608](https://prsweb.sph.umich.edu:8443/displayData/showGraphSep?prswebprefix=PRSWEB_PHECODE174.1_iCOGS-Overall-BRCA_LASSOSUM_UKB_20200608)	32991828	10.1016/j.ajhg.2020.08.025	NA	NA	1.528	[1.489,1.569]	0.424 (0.0134)	0.615	[0.607,0.622]	NA	NA	Nagelkerke's Pseudo-RÂ² = 0.0322, Brier score = 0.0814, Odds Ratio (OR, top 1% vs. Rest) = 3.55 [3.04,4.16]	NA	0.111	0.109	NA
PPM001226	PGS000541	PSS000571	PGP000118	Malignant neoplasm of uterus	age, sex, batch PCs 1-4	Cancer PRSweb PheWAS Results: [PRSWEB_PHECODE182_GWAS-Catalog-r2019-05-03-X182_P_5e-08_UKB_20200608](https://prsweb.sph.umich.edu:8443/displayData/showGraphSep?prswebprefix=PRSWEB_PHECODE182_GWAS-Catalog-r2019-05-03-X182_P_5e-08_UKB_20200608)	32991828	10.1016/j.ajhg.2020.08.025	NA	NA	1.311	[1.209,1.422]	0.271 (0.0415)	0.576	[0.553,0.6]	NA	NA	Nagelkerke's Pseudo-RÂ² = 0.0133, Brier score = 0.082, Odds Ratio (OR, top 1% vs. Rest) = 2.12 [1.17,3.84]	NA	0.085	0.085	NA
PPM001227	PGS000542	PSS000571	PGP000118	Malignant neoplasm of uterus	age, sex, batch PCs 1-4	Cancer PRSweb PheWAS Results: [PRSWEB_PHECODE182_GWAS-Catalog-r2019-05-03-X182_PT_UKB_20200608](https://prsweb.sph.umich.edu:8443/displayData/showGraphSep?prswebprefix=PRSWEB_PHECODE182_GWAS-Catalog-r2019-05-03-X182_PT_UKB_20200608)	32991828	10.1016/j.ajhg.2020.08.025	NA	NA	1.302	[1.2,1.413]	0.264 (0.0416)	0.572	[0.549,0.596]	NA	NA	Nagelkerke's Pseudo-RÂ² = 0.0126, Brier score = 0.082, Odds Ratio (OR, top 1% vs. Rest) = 2.6 [1.5,4.51]	NA	0.084	0.083	NA
PPM001228	PGS000543	PSS000551	PGP000118	Cancer of other female genital organs	age, sex, batch PCs 1-4	Cancer PRSweb PheWAS Results: [PRSWEB_PHECODE184_C3-FEMALE-GENITAL_PT_MGI_20200608](https://prsweb.sph.umich.edu:8443/displayData/showGraphSep?prswebprefix=PRSWEB_PHECODE184_C3-FEMALE-GENITAL_PT_MGI_20200608)	32991828	10.1016/j.ajhg.2020.08.025	NA	NA	1.144	[1.043,1.255]	0.135 (0.0472)	0.51	[0.483,0.537]	NA	NA	Nagelkerke's Pseudo-RÂ² = 0.00332, Brier score = 0.0836, Odds Ratio (OR, top 1% vs. Rest) = 1.63 [0.743,3.57]	NA	0.065	0.054	NA
PPM001229	PGS000544	PSS000572	PGP000118	Malignant neoplasm of ovary	age, sex, batch PCs 1-4	Cancer PRSweb PheWAS Results: [PRSWEB_PHECODE184.11_GWAS-Catalog-r2019-05-03-X184.11_P_5e-08_UKB_20200608](https://prsweb.sph.umich.edu:8443/displayData/showGraphSep?prswebprefix=PRSWEB_PHECODE184.11_GWAS-Catalog-r2019-05-03-X184.11_P_5e-08_UKB_20200608)	32991828	10.1016/j.ajhg.2020.08.025	NA	NA	1.12	[1.021,1.23]	0.114 (0.0475)	0.532	[0.506,0.559]	NA	NA	Nagelkerke's Pseudo-RÂ² = 0.00239, Brier score = 0.0827, Odds Ratio (OR, top 1% vs. Rest) = 0.923 [0.347,2.45]	NA	0.063	0.063	NA
PPM001230	PGS000545	PSS000572	PGP000118	Malignant neoplasm of ovary	age, sex, batch PCs 1-4	Cancer PRSweb PheWAS Results: [PRSWEB_PHECODE184.11_GWAS-Catalog-r2019-05-03-X184.11_PT_UKB_20200608](https://prsweb.sph.umich.edu:8443/displayData/showGraphSep?prswebprefix=PRSWEB_PHECODE184.11_GWAS-Catalog-r2019-05-03-X184.11_PT_UKB_20200608)	32991828	10.1016/j.ajhg.2020.08.025	NA	NA	1.12	[1.021,1.23]	0.114 (0.0475)	0.532	[0.506,0.559]	NA	NA	Nagelkerke's Pseudo-RÂ² = 0.00239, Brier score = 0.0827, Odds Ratio (OR, top 1% vs. Rest) = 0.923 [0.347,2.45]	NA	0.063	0.063	NA
PPM001231	PGS000546	PSS000572	PGP000118	Malignant neoplasm of ovary	age, sex, batch PCs 1-4	Cancer PRSweb PheWAS Results: [PRSWEB_PHECODE184.11_Phelan-ENOC_PRS-CS_UKB_20200608](https://prsweb.sph.umich.edu:8443/displayData/showGraphSep?prswebprefix=PRSWEB_PHECODE184.11_Phelan-ENOC_PRS-CS_UKB_20200608)	32991828	10.1016/j.ajhg.2020.08.025	NA	NA	1.119	[1.017,1.231]	0.112 (0.0488)	0.526	[0.498,0.554]	NA	NA	Nagelkerke's Pseudo-RÂ² = 0.00221, Brier score = 0.0827, Odds Ratio (OR, top 1% vs. Rest) = 1.97 [0.973,4.0]	NA	0.063	0.06	NA
PPM001232	PGS000547	PSS000572	PGP000118	Malignant neoplasm of ovary	age, sex, batch PCs 1-4	Cancer PRSweb PheWAS Results: [PRSWEB_PHECODE184.11_Phelan-EPOC_P_5e-08_UKB_20200608](https://prsweb.sph.umich.edu:8443/displayData/showGraphSep?prswebprefix=PRSWEB_PHECODE184.11_Phelan-EPOC_P_5e-08_UKB_20200608)	32991828	10.1016/j.ajhg.2020.08.025	NA	NA	1.156	[1.051,1.27]	0.145 (0.0482)	0.544	[0.517,0.573]	NA	NA	Nagelkerke's Pseudo-RÂ² = 0.00379, Brier score = 0.0826, Odds Ratio (OR, top 1% vs. Rest) = 0.922 [0.347,2.45]	NA	0.067	0.068	NA
PPM001233	PGS000548	PSS000572	PGP000118	Malignant neoplasm of ovary	age, sex, batch PCs 1-4	Cancer PRSweb PheWAS Results: [PRSWEB_PHECODE184.11_Phelan-EPOC_LASSOSUM_UKB_20200608](https://prsweb.sph.umich.edu:8443/displayData/showGraphSep?prswebprefix=PRSWEB_PHECODE184.11_Phelan-EPOC_LASSOSUM_UKB_20200608)	32991828	10.1016/j.ajhg.2020.08.025	NA	NA	1.132	[1.03,1.244]	0.124 (0.0483)	0.538	[0.512,0.565]	NA	NA	Nagelkerke's Pseudo-RÂ² = 0.00277, Brier score = 0.0826, Odds Ratio (OR, top 1% vs. Rest) = 1.13 [0.463,2.77]	NA	0.064	0.066	NA
PPM001234	PGS000549	PSS000572	PGP000118	Malignant neoplasm of ovary	age, sex, batch PCs 1-4	Cancer PRSweb PheWAS Results: [PRSWEB_PHECODE184.11_Phelan-IEOC_P_5e-08_UKB_20200608](https://prsweb.sph.umich.edu:8443/displayData/showGraphSep?prswebprefix=PRSWEB_PHECODE184.11_Phelan-IEOC_P_5e-08_UKB_20200608)	32991828	10.1016/j.ajhg.2020.08.025	NA	NA	1.263	[1.15,1.387]	0.234 (0.0479)	0.567	[0.539,0.595]	NA	NA	Nagelkerke's Pseudo-RÂ² = 0.00996, Brier score = 0.0824, Odds Ratio (OR, top 1% vs. Rest) = 1.76 [0.839,3.69]	NA	0.079	0.08	NA
PPM001235	PGS000550	PSS000572	PGP000118	Malignant neoplasm of ovary	age, sex, batch PCs 1-4	Cancer PRSweb PheWAS Results: [PRSWEB_PHECODE184.11_Phelan-IEOC_PRS-CS_UKB_20200608](https://prsweb.sph.umich.edu:8443/displayData/showGraphSep?prswebprefix=PRSWEB_PHECODE184.11_Phelan-IEOC_PRS-CS_UKB_20200608)	32991828	10.1016/j.ajhg.2020.08.025	NA	NA	1.286	[1.169,1.414]	0.251 (0.0485)	0.568	[0.542,0.595]	NA	NA	Nagelkerke's Pseudo-RÂ² = 0.0113, Brier score = 0.0823, Odds Ratio (OR, top 1% vs. Rest) = 1.76 [0.838,3.7]	NA	0.082	0.08	NA
PPM001236	PGS000551	PSS000572	PGP000118	Malignant neoplasm of ovary	age, sex, batch PCs 1-4	Cancer PRSweb PheWAS Results: [PRSWEB_PHECODE184.11_Phelan-IEOC_PT_UKB_20200608](https://prsweb.sph.umich.edu:8443/displayData/showGraphSep?prswebprefix=PRSWEB_PHECODE184.11_Phelan-IEOC_PT_UKB_20200608)	32991828	10.1016/j.ajhg.2020.08.025	NA	NA	1.234	[1.125,1.354]	0.21 (0.0473)	0.558	[0.53,0.586]	NA	NA	Nagelkerke's Pseudo-RÂ² = 0.00819, Brier score = 0.0824, Odds Ratio (OR, top 1% vs. Rest) = 1.55 [0.71,3.38]	NA	0.076	0.075	NA
PPM001237	PGS000552	PSS000572	PGP000118	Malignant neoplasm of ovary	age, sex, batch PCs 1-4	Cancer PRSweb PheWAS Results: [PRSWEB_PHECODE184.11_Phelan-IEOC_LASSOSUM_UKB_20200608](https://prsweb.sph.umich.edu:8443/displayData/showGraphSep?prswebprefix=PRSWEB_PHECODE184.11_Phelan-IEOC_LASSOSUM_UKB_20200608)	32991828	10.1016/j.ajhg.2020.08.025	NA	NA	1.19	[1.084,1.308]	0.174 (0.048)	0.552	[0.523,0.58]	NA	NA	Nagelkerke's Pseudo-RÂ² = 0.00552, Brier score = 0.0825, Odds Ratio (OR, top 1% vs. Rest) = 1.97 [0.97,3.99]	NA	0.071	0.072	NA
PPM001238	PGS000553	PSS000572	PGP000118	Malignant neoplasm of ovary	age, sex, batch PCs 1-4	Cancer PRSweb PheWAS Results: [PRSWEB_PHECODE184.11_Phelan-LSASBOC_P_5e-08_UKB_20200608](https://prsweb.sph.umich.edu:8443/displayData/showGraphSep?prswebprefix=PRSWEB_PHECODE184.11_Phelan-LSASBOC_P_5e-08_UKB_20200608)	32991828	10.1016/j.ajhg.2020.08.025	NA	NA	1.188	[1.079,1.308]	0.172 (0.0491)	0.556	[0.53,0.584]	NA	NA	Nagelkerke's Pseudo-RÂ² = 0.00531, Brier score = 0.0825, Odds Ratio (OR, top 1% vs. Rest) = 1.76 [0.839,3.69]	NA	0.07	0.074	NA
PPM001239	PGS000554	PSS000572	PGP000118	Malignant neoplasm of ovary	age, sex, batch PCs 1-4	Cancer PRSweb PheWAS Results: [PRSWEB_PHECODE184.11_Phelan-LSASBOC_PRS-CS_UKB_20200608](https://prsweb.sph.umich.edu:8443/displayData/showGraphSep?prswebprefix=PRSWEB_PHECODE184.11_Phelan-LSASBOC_PRS-CS_UKB_20200608)	32991828	10.1016/j.ajhg.2020.08.025	NA	NA	1.11	[1.009,1.221]	0.104 (0.0486)	0.522	[0.491,0.548]	NA	NA	Nagelkerke's Pseudo-RÂ² = 0.00193, Brier score = 0.0827, Odds Ratio (OR, top 1% vs. Rest) = 3.92 [2.27,6.79]	NA	0.062	0.059	NA
PPM001240	PGS000555	PSS000572	PGP000118	Malignant neoplasm of ovary	age, sex, batch PCs 1-4	Cancer PRSweb PheWAS Results: [PRSWEB_PHECODE184.11_Phelan-LSASBOC_PT_UKB_20200608](https://prsweb.sph.umich.edu:8443/displayData/showGraphSep?prswebprefix=PRSWEB_PHECODE184.11_Phelan-LSASBOC_PT_UKB_20200608)	32991828	10.1016/j.ajhg.2020.08.025	NA	NA	1.133	[1.03,1.245]	0.125 (0.0483)	0.539	[0.513,0.568]	NA	NA	Nagelkerke's Pseudo-RÂ² = 0.00282, Brier score = 0.0826, Odds Ratio (OR, top 1% vs. Rest) = 2.18 [1.11,4.3]	NA	0.064	0.066	NA
PPM001241	PGS000556	PSS000572	PGP000118	Malignant neoplasm of ovary	age, sex, batch PCs 1-4	Cancer PRSweb PheWAS Results: [PRSWEB_PHECODE184.11_Phelan-LSASBOC_LASSOSUM_UKB_20200608](https://prsweb.sph.umich.edu:8443/displayData/showGraphSep?prswebprefix=PRSWEB_PHECODE184.11_Phelan-LSASBOC_LASSOSUM_UKB_20200608)	32991828	10.1016/j.ajhg.2020.08.025	NA	NA	1.122	[1.022,1.233]	0.116 (0.0478)	0.516	[0.489,0.544]	NA	NA	Nagelkerke's Pseudo-RÂ² = 0.00242, Brier score = 0.0826, Odds Ratio (OR, top 1% vs. Rest) = 2.4 [1.24,4.62]	NA	0.063	0.056	NA
PPM001242	PGS000557	PSS000572	PGP000118	Malignant neoplasm of ovary	age, sex, batch PCs 1-4	Cancer PRSweb PheWAS Results: [PRSWEB_PHECODE184.11_Phelan-OCCC_PRS-CS_UKB_20200608](https://prsweb.sph.umich.edu:8443/displayData/showGraphSep?prswebprefix=PRSWEB_PHECODE184.11_Phelan-OCCC_PRS-CS_UKB_20200608)	32991828	10.1016/j.ajhg.2020.08.025	NA	NA	1.149	[1.045,1.262]	0.139 (0.048)	0.534	[0.508,0.562]	NA	NA	Nagelkerke's Pseudo-RÂ² = 0.00348, Brier score = 0.0826, Odds Ratio (OR, top 1% vs. Rest) = 1.55 [0.71,3.38]	NA	0.066	0.064	NA
PPM001243	PGS000558	PSS000572	PGP000118	Malignant neoplasm of ovary	age, sex, batch PCs 1-4	Cancer PRSweb PheWAS Results: [PRSWEB_PHECODE184.11_Phelan-OCCC_LASSOSUM_UKB_20200608](https://prsweb.sph.umich.edu:8443/displayData/showGraphSep?prswebprefix=PRSWEB_PHECODE184.11_Phelan-OCCC_LASSOSUM_UKB_20200608)	32991828	10.1016/j.ajhg.2020.08.025	NA	NA	1.207	[1.102,1.321]	0.188 (0.0463)	0.546	[0.52,0.574]	NA	NA	Nagelkerke's Pseudo-RÂ² = 0.00676, Brier score = 0.0824, Odds Ratio (OR, top 1% vs. Rest) = 1.76 [0.839,3.69]	NA	0.073	0.069	NA
PPM001244	PGS000559	PSS000550	PGP000118	Malignant neoplasm of ovary	age, sex, batch PCs 1-4	Cancer PRSweb PheWAS Results: [PRSWEB_PHECODE184.11_Phelan-SIOC_P_5e-08_MGI_20200608](https://prsweb.sph.umich.edu:8443/displayData/showGraphSep?prswebprefix=PRSWEB_PHECODE184.11_Phelan-SIOC_P_5e-08_MGI_20200608)	32991828	10.1016/j.ajhg.2020.08.025	NA	NA	1.183	[1.015,1.378]	0.168 (0.078)	0.554	[0.509,0.597]	NA	NA	Nagelkerke's Pseudo-RÂ² = 0.00516, Brier score = 0.0827, Odds Ratio (OR, top 1% vs. Rest) = 0.784 [0.142,4.32]	NA	0.07	0.073	NA
PPM001245	PGS000560	PSS000572	PGP000118	Malignant neoplasm of ovary	age, sex, batch PCs 1-4	Cancer PRSweb PheWAS Results: [PRSWEB_PHECODE184.11_Phelan-SIOC_P_5e-08_UKB_20200608](https://prsweb.sph.umich.edu:8443/displayData/showGraphSep?prswebprefix=PRSWEB_PHECODE184.11_Phelan-SIOC_P_5e-08_UKB_20200608)	32991828	10.1016/j.ajhg.2020.08.025	NA	NA	1.233	[1.125,1.352]	0.21 (0.047)	0.552	[0.523,0.581]	NA	NA	Nagelkerke's Pseudo-RÂ² = 0.00819, Brier score = 0.0824, Odds Ratio (OR, top 1% vs. Rest) = 1.76 [0.839,3.69]	NA	0.076	0.072	NA
PPM001246	PGS000561	PSS000550	PGP000118	Malignant neoplasm of ovary	age, sex, batch PCs 1-4	Cancer PRSweb PheWAS Results: [PRSWEB_PHECODE184.11_Phelan-SIOC_PRS-CS_MGI_20200608](https://prsweb.sph.umich.edu:8443/displayData/showGraphSep?prswebprefix=PRSWEB_PHECODE184.11_Phelan-SIOC_PRS-CS_MGI_20200608)	32991828	10.1016/j.ajhg.2020.08.025	NA	NA	1.185	[1.011,1.39]	0.17 (0.0812)	0.552	[0.513,0.598]	NA	NA	Nagelkerke's Pseudo-RÂ² = 0.00517, Brier score = 0.0827	NA	0.07	0.072	NA
PPM001247	PGS000562	PSS000572	PGP000118	Malignant neoplasm of ovary	age, sex, batch PCs 1-4	Cancer PRSweb PheWAS Results: [PRSWEB_PHECODE184.11_Phelan-SIOC_PRS-CS_UKB_20200608](https://prsweb.sph.umich.edu:8443/displayData/showGraphSep?prswebprefix=PRSWEB_PHECODE184.11_Phelan-SIOC_PRS-CS_UKB_20200608)	32991828	10.1016/j.ajhg.2020.08.025	NA	NA	1.209	[1.099,1.329]	0.19 (0.0484)	0.552	[0.526,0.58]	NA	NA	Nagelkerke's Pseudo-RÂ² = 0.00646, Brier score = 0.0825, Odds Ratio (OR, top 1% vs. Rest) = 1.55 [0.708,3.38]	NA	0.073	0.072	NA
PPM001248	PGS000563	PSS000572	PGP000118	Malignant neoplasm of ovary	age, sex, batch PCs 1-4	Cancer PRSweb PheWAS Results: [PRSWEB_PHECODE184.11_Phelan-SIOC_PT_UKB_20200608](https://prsweb.sph.umich.edu:8443/displayData/showGraphSep?prswebprefix=PRSWEB_PHECODE184.11_Phelan-SIOC_PT_UKB_20200608)	32991828	10.1016/j.ajhg.2020.08.025	NA	NA	1.192	[1.086,1.308]	0.175 (0.0476)	0.547	[0.52,0.574]	NA	NA	Brier score = 0.0826, Nagelkerke's Pseudo-RÂ² = 0.00564, Odds Ratio (OR, top 1% vs. Rest) = 0.511 [0.142,1.84]	NA	0.071	0.07	NA
PPM001249	PGS000564	PSS000572	PGP000118	Malignant neoplasm of ovary	age, sex, batch PCs 1-4	Cancer PRSweb PheWAS Results: [PRSWEB_PHECODE184.11_Phelan-SIOC_LASSOSUM_UKB_20200608](https://prsweb.sph.umich.edu:8443/displayData/showGraphSep?prswebprefix=PRSWEB_PHECODE184.11_Phelan-SIOC_LASSOSUM_UKB_20200608)	32991828	10.1016/j.ajhg.2020.08.025	NA	NA	1.215	[1.106,1.336]	0.195 (0.0481)	0.556	[0.529,0.583]	NA	NA	Nagelkerke's Pseudo-RÂ² = 0.00692, Brier score = 0.0825, Odds Ratio (OR, top 1% vs. Rest) = 1.76 [0.839,3.69]	NA	0.074	0.074	NA
PPM001250	PGS000565	PSS000552	PGP000118	Cancer of prostate	age, sex, batch PCs 1-4	Cancer PRSweb PheWAS Results: [PRSWEB_PHECODE185_20001-1044_P_5e-08_MGI_20200608](https://prsweb.sph.umich.edu:8443/displayData/showGraphSep?prswebprefix=PRSWEB_PHECODE185_20001-1044_P_5e-08_MGI_20200608)	32991828	10.1016/j.ajhg.2020.08.025	NA	NA	1.434	[1.336,1.54]	0.361 (0.0363)	0.596	[0.579,0.615]	NA	NA	Nagelkerke's Pseudo-RÂ² = 0.0271, Brier score = 0.151, Odds Ratio (OR, top 1% vs. Rest) = 2.39 [1.41,4.03]	NA	0.1	0.097	NA
PPM001251	PGS000566	PSS000552	PGP000118	Cancer of prostate	age, sex, batch PCs 1-4	Cancer PRSweb PheWAS Results: [PRSWEB_PHECODE185_20001-1044_PRS-CS_MGI_20200608](https://prsweb.sph.umich.edu:8443/displayData/showGraphSep?prswebprefix=PRSWEB_PHECODE185_20001-1044_PRS-CS_MGI_20200608)	32991828	10.1016/j.ajhg.2020.08.025	NA	NA	1.393	[1.3,1.493]	0.332 (0.0352)	0.591	[0.573,0.609]	NA	NA	Nagelkerke's Pseudo-RÂ² = 0.0245, Brier score = 0.152, Odds Ratio (OR, top 1% vs. Rest) = 2.85 [1.76,4.62]	NA	0.095	0.094	NA
PPM001252	PGS000567	PSS000552	PGP000118	Cancer of prostate	age, sex, batch PCs 1-4	Cancer PRSweb PheWAS Results: [PRSWEB_PHECODE185_20001-1044_PT_MGI_20200608](https://prsweb.sph.umich.edu:8443/displayData/showGraphSep?prswebprefix=PRSWEB_PHECODE185_20001-1044_PT_MGI_20200608)	32991828	10.1016/j.ajhg.2020.08.025	NA	NA	1.505	[1.404,1.613]	0.409 (0.0354)	0.608	[0.59,0.628]	NA	NA	Nagelkerke's Pseudo-RÂ² = 0.0379, Brier score = 0.15, Odds Ratio (OR, top 1% vs. Rest) = 3.17 [1.98,5.06]	NA	0.108	0.104	NA
PPM001253	PGS000568	PSS000552	PGP000118	Cancer of prostate	age, sex, batch PCs 1-4	Cancer PRSweb PheWAS Results: [PRSWEB_PHECODE185_20001-1044_LASSOSUM_MGI_20200608](https://prsweb.sph.umich.edu:8443/displayData/showGraphSep?prswebprefix=PRSWEB_PHECODE185_20001-1044_LASSOSUM_MGI_20200608)	32991828	10.1016/j.ajhg.2020.08.025	NA	NA	1.426	[1.332,1.527]	0.355 (0.035)	0.595	[0.577,0.614]	NA	NA	Nagelkerke's Pseudo-RÂ² = 0.0281, Brier score = 0.151, Odds Ratio (OR, top 1% vs. Rest) = 1.53 [0.88,2.66]	NA	0.099	0.096	NA
PPM001254	PGS000569	PSS000552	PGP000118	Cancer of prostate	age, sex, batch PCs 1-4	Cancer PRSweb PheWAS Results: [PRSWEB_PHECODE185_C3-PROSTATE_P_5e-08_MGI_20200608](https://prsweb.sph.umich.edu:8443/displayData/showGraphSep?prswebprefix=PRSWEB_PHECODE185_C3-PROSTATE_P_5e-08_MGI_20200608)	32991828	10.1016/j.ajhg.2020.08.025	NA	NA	1.643	[1.531,1.763]	0.496 (0.036)	0.63	[0.613,0.648]	NA	NA	Nagelkerke's Pseudo-RÂ² = 0.0543, Brier score = 0.148, Odds Ratio (OR, top 1% vs. Rest) = 2.86 [1.79,4.57]	NA	0.125	0.12	NA
PPM001255	PGS000570	PSS000552	PGP000118	Cancer of prostate	age, sex, batch PCs 1-4	Cancer PRSweb PheWAS Results: [PRSWEB_PHECODE185_C3-PROSTATE_PRS-CS_MGI_20200608](https://prsweb.sph.umich.edu:8443/displayData/showGraphSep?prswebprefix=PRSWEB_PHECODE185_C3-PROSTATE_PRS-CS_MGI_20200608)	32991828	10.1016/j.ajhg.2020.08.025	NA	NA	1.572	[1.465,1.687]	0.452 (0.0359)	0.622	[0.604,0.639]	NA	NA	Nagelkerke's Pseudo-RÂ² = 0.0453, Brier score = 0.149, Odds Ratio (OR, top 1% vs. Rest) = 2.66 [1.63,4.34]	NA	0.117	0.114	NA
PPM001256	PGS000571	PSS000552	PGP000118	Cancer of prostate	age, sex, batch PCs 1-4	Cancer PRSweb PheWAS Results: [PRSWEB_PHECODE185_C3-PROSTATE_PT_MGI_20200608](https://prsweb.sph.umich.edu:8443/displayData/showGraphSep?prswebprefix=PRSWEB_PHECODE185_C3-PROSTATE_PT_MGI_20200608)	32991828	10.1016/j.ajhg.2020.08.025	NA	NA	1.67	[1.555,1.793]	0.513 (0.0363)	0.634	[0.617,0.653]	NA	NA	Nagelkerke's Pseudo-RÂ² = 0.0583, Brier score = 0.148, Odds Ratio (OR, top 1% vs. Rest) = 2.96 [1.85,4.74]	NA	0.129	0.123	NA
PPM001257	PGS000572	PSS000552	PGP000118	Cancer of prostate	age, sex, batch PCs 1-4	Cancer PRSweb PheWAS Results: [PRSWEB_PHECODE185_C3-PROSTATE_LASSOSUM_MGI_20200608](https://prsweb.sph.umich.edu:8443/displayData/showGraphSep?prswebprefix=PRSWEB_PHECODE185_C3-PROSTATE_LASSOSUM_MGI_20200608)	32991828	10.1016/j.ajhg.2020.08.025	NA	NA	1.537	[1.433,1.649]	0.43 (0.0358)	0.616	[0.597,0.636]	NA	NA	Nagelkerke's Pseudo-RÂ² = 0.0418, Brier score = 0.15, Odds Ratio (OR, top 1% vs. Rest) = 4.03 [2.59,6.28]	NA	0.112	0.11	NA
PPM001258	PGS000573	PSS000552	PGP000118	Cancer of prostate	age, sex, batch PCs 1-4	Cancer PRSweb PheWAS Results: [PRSWEB_PHECODE185_C61_P_5e-08_MGI_20200608](https://prsweb.sph.umich.edu:8443/displayData/showGraphSep?prswebprefix=PRSWEB_PHECODE185_C61_P_5e-08_MGI_20200608)	32991828	10.1016/j.ajhg.2020.08.025	NA	NA	1.603	[1.495,1.718]	0.472 (0.0355)	0.622	[0.603,0.641]	NA	NA	Nagelkerke's Pseudo-RÂ² = 0.0497, Brier score = 0.149, Odds Ratio (OR, top 1% vs. Rest) = 2.93 [1.83,4.7]	NA	0.12	0.114	NA
PPM001259	PGS000574	PSS000552	PGP000118	Cancer of prostate	age, sex, batch PCs 1-4	Cancer PRSweb PheWAS Results: [PRSWEB_PHECODE185_C61_PRS-CS_MGI_20200608](https://prsweb.sph.umich.edu:8443/displayData/showGraphSep?prswebprefix=PRSWEB_PHECODE185_C61_PRS-CS_MGI_20200608)	32991828	10.1016/j.ajhg.2020.08.025	NA	NA	1.506	[1.406,1.614]	0.41 (0.0352)	0.612	[0.593,0.63]	NA	NA	Nagelkerke's Pseudo-RÂ² = 0.039, Brier score = 0.15, Odds Ratio (OR, top 1% vs. Rest) = 2.09 [1.24,3.52]	NA	0.108	0.107	NA
PPM001260	PGS000575	PSS000552	PGP000118	Cancer of prostate	age, sex, batch PCs 1-4	Cancer PRSweb PheWAS Results: [PRSWEB_PHECODE185_C61_PT_MGI_20200608](https://prsweb.sph.umich.edu:8443/displayData/showGraphSep?prswebprefix=PRSWEB_PHECODE185_C61_PT_MGI_20200608)	32991828	10.1016/j.ajhg.2020.08.025	NA	NA	1.577	[1.47,1.692]	0.456 (0.0359)	0.619	[0.601,0.637]	NA	NA	Nagelkerke's Pseudo-RÂ² = 0.0456, Brier score = 0.149, Odds Ratio (OR, top 1% vs. Rest) = 3.1 [1.96,4.92]	NA	0.117	0.112	NA
PPM001261	PGS000576	PSS000552	PGP000118	Cancer of prostate	age, sex, batch PCs 1-4	Cancer PRSweb PheWAS Results: [PRSWEB_PHECODE185_C61_LASSOSUM_MGI_20200608](https://prsweb.sph.umich.edu:8443/displayData/showGraphSep?prswebprefix=PRSWEB_PHECODE185_C61_LASSOSUM_MGI_20200608)	32991828	10.1016/j.ajhg.2020.08.025	NA	NA	1.489	[1.39,1.596]	0.398 (0.0353)	0.607	[0.589,0.627]	NA	NA	Nagelkerke's Pseudo-RÂ² = 0.0358, Brier score = 0.151, Odds Ratio (OR, top 1% vs. Rest) = 2.46 [1.5,4.01]	NA	0.106	0.104	NA
PPM001262	PGS000577	PSS000552	PGP000118	Cancer of prostate	age, sex, batch PCs 1-4	Cancer PRSweb PheWAS Results: [PRSWEB_PHECODE185_GWAS-Catalog-r2019-05-03-X185_P_5e-08_MGI_20200608](https://prsweb.sph.umich.edu:8443/displayData/showGraphSep?prswebprefix=PRSWEB_PHECODE185_GWAS-Catalog-r2019-05-03-X185_P_5e-08_MGI_20200608)	32991828	10.1016/j.ajhg.2020.08.025	NA	NA	1.756	[1.634,1.886]	0.563 (0.0366)	0.646	[0.627,0.665]	NA	NA	Nagelkerke's Pseudo-RÂ² = 0.0678, Brier score = 0.147, Odds Ratio (OR, top 1% vs. Rest) = 3.57 [2.29,5.57]	NA	0.14	0.132	NA
PPM001263	PGS000578	PSS000573	PGP000118	Cancer of prostate	age, sex, batch PCs 1-4	Cancer PRSweb PheWAS Results: [PRSWEB_PHECODE185_GWAS-Catalog-r2019-05-03-X185_P_5e-08_UKB_20200608](https://prsweb.sph.umich.edu:8443/displayData/showGraphSep?prswebprefix=PRSWEB_PHECODE185_GWAS-Catalog-r2019-05-03-X185_P_5e-08_UKB_20200608)	32991828	10.1016/j.ajhg.2020.08.025	NA	NA	1.746	[1.681,1.813]	0.557 (0.0192)	0.653	[0.642,0.662]	NA	NA	Nagelkerke's Pseudo-RÂ² = 0.0565, Brier score = 0.0813, Odds Ratio (OR, top 1% vs. Rest) = 4.31 [3.48,5.33]	NA	0.138	0.138	NA
PPM001264	PGS000579	PSS000552	PGP000118	Cancer of prostate	age, sex, batch PCs 1-4	Cancer PRSweb PheWAS Results: [PRSWEB_PHECODE185_GWAS-Catalog-r2019-05-03-X185_PT_MGI_20200608](https://prsweb.sph.umich.edu:8443/displayData/showGraphSep?prswebprefix=PRSWEB_PHECODE185_GWAS-Catalog-r2019-05-03-X185_PT_MGI_20200608)	32991828	10.1016/j.ajhg.2020.08.025	NA	NA	1.747	[1.626,1.876]	0.558 (0.0364)	0.646	[0.627,0.664]	NA	NA	Nagelkerke's Pseudo-RÂ² = 0.0675, Brier score = 0.147, Odds Ratio (OR, top 1% vs. Rest) = 3.53 [2.26,5.51]	NA	0.139	0.132	NA
PPM001265	PGS000580	PSS000573	PGP000118	Cancer of prostate	age, sex, batch PCs 1-4	Cancer PRSweb PheWAS Results: [PRSWEB_PHECODE185_GWAS-Catalog-r2019-05-03-X185_PT_UKB_20200608](https://prsweb.sph.umich.edu:8443/displayData/showGraphSep?prswebprefix=PRSWEB_PHECODE185_GWAS-Catalog-r2019-05-03-X185_PT_UKB_20200608)	32991828	10.1016/j.ajhg.2020.08.025	NA	NA	1.748	[1.684,1.815]	0.559 (0.0192)	0.653	[0.643,0.663]	NA	NA	Nagelkerke's Pseudo-RÂ² = 0.0568, Brier score = 0.0813, Odds Ratio (OR, top 1% vs. Rest) = 4.34 [3.51,5.37]	NA	0.139	0.138	NA
PPM001266	PGS000581	PSS000552	PGP000118	Cancer of prostate	age, sex, batch PCs 1-4	Cancer PRSweb PheWAS Results: [PRSWEB_PHECODE185_Pca-PRACTICAL_P_5e-08_MGI_20200608](https://prsweb.sph.umich.edu:8443/displayData/showGraphSep?prswebprefix=PRSWEB_PHECODE185_Pca-PRACTICAL_P_5e-08_MGI_20200608)	32991828	10.1016/j.ajhg.2020.08.025	NA	NA	1.79	[1.665,1.925]	0.582 (0.0371)	0.651	[0.634,0.669]	NA	NA	Nagelkerke's Pseudo-RÂ² = 0.071, Brier score = 0.146, Odds Ratio (OR, top 1% vs. Rest) = 4.44 [2.87,6.87]	NA	0.144	0.137	NA
PPM001267	PGS000582	PSS000573	PGP000118	Cancer of prostate	age, sex, batch PCs 1-4	Cancer PRSweb PheWAS Results: [PRSWEB_PHECODE185_Pca-PRACTICAL_P_5e-08_UKB_20200608](https://prsweb.sph.umich.edu:8443/displayData/showGraphSep?prswebprefix=PRSWEB_PHECODE185_Pca-PRACTICAL_P_5e-08_UKB_20200608)	32991828	10.1016/j.ajhg.2020.08.025	NA	NA	1.957	[1.882,2.035]	0.671 (0.0201)	0.681	[0.671,0.692]	NA	NA	Nagelkerke's Pseudo-RÂ² = 0.0776, Brier score = 0.0803, Odds Ratio (OR, top 1% vs. Rest) = 4.85 [3.95,5.95]	NA	0.165	0.164	NA
PPM001268	PGS000583	PSS000552	PGP000118	Cancer of prostate	age, sex, batch PCs 1-4	Cancer PRSweb PheWAS Results: [PRSWEB_PHECODE185_Pca-PRACTICAL_PRS-CS_MGI_20200608](https://prsweb.sph.umich.edu:8443/displayData/showGraphSep?prswebprefix=PRSWEB_PHECODE185_Pca-PRACTICAL_PRS-CS_MGI_20200608)	32991828	10.1016/j.ajhg.2020.08.025	NA	NA	1.929	[1.79,2.078]	0.657 (0.038)	0.668	[0.651,0.687]	NA	NA	Nagelkerke's Pseudo-RÂ² = 0.0874, Brier score = 0.145, Odds Ratio (OR, top 1% vs. Rest) = 3.61 [2.28,5.72]	NA	0.162	0.151	NA
PPM001269	PGS000584	PSS000573	PGP000118	Cancer of prostate	age, sex, batch PCs 1-4	Cancer PRSweb PheWAS Results: [PRSWEB_PHECODE185_Pca-PRACTICAL_PRS-CS_UKB_20200608](https://prsweb.sph.umich.edu:8443/displayData/showGraphSep?prswebprefix=PRSWEB_PHECODE185_Pca-PRACTICAL_PRS-CS_UKB_20200608)	32991828	10.1016/j.ajhg.2020.08.025	NA	NA	2.173	[2.087,2.263]	0.776 (0.0206)	0.705	[0.695,0.715]	NA	NA	Nagelkerke's Pseudo-RÂ² = 0.1, Brier score = 0.0791, Odds Ratio (OR, top 1% vs. Rest) = 5.58 [4.58,6.78]	NA	0.192	0.189	NA
PPM001270	PGS000585	PSS000552	PGP000118	Cancer of prostate	age, sex, batch PCs 1-4	Cancer PRSweb PheWAS Results: [PRSWEB_PHECODE185_Pca-PRACTICAL_PT_MGI_20200608](https://prsweb.sph.umich.edu:8443/displayData/showGraphSep?prswebprefix=PRSWEB_PHECODE185_Pca-PRACTICAL_PT_MGI_20200608)	32991828	10.1016/j.ajhg.2020.08.025	NA	NA	1.907	[1.771,2.053]	0.645 (0.0378)	0.67	[0.652,0.688]	NA	NA	Nagelkerke's Pseudo-RÂ² = 0.0837, Brier score = 0.145, Odds Ratio (OR, top 1% vs. Rest) = 3.3 [2.06,5.29]	NA	0.159	0.153	NA
PPM001271	PGS000586	PSS000573	PGP000118	Cancer of prostate	age, sex, batch PCs 1-4	Cancer PRSweb PheWAS Results: [PRSWEB_PHECODE185_Pca-PRACTICAL_PT_UKB_20200608](https://prsweb.sph.umich.edu:8443/displayData/showGraphSep?prswebprefix=PRSWEB_PHECODE185_Pca-PRACTICAL_PT_UKB_20200608)	32991828	10.1016/j.ajhg.2020.08.025	NA	NA	2.018	[1.94,2.1]	0.702 (0.0203)	0.687	[0.678,0.698]	NA	NA	Nagelkerke's Pseudo-RÂ² = 0.0837, Brier score = 0.0799, Odds Ratio (OR, top 1% vs. Rest) = 5.88 [4.84,7.13]	NA	0.173	0.17	NA
PPM001272	PGS000587	PSS000552	PGP000118	Cancer of prostate	age, sex, batch PCs 1-4	Cancer PRSweb PheWAS Results: [PRSWEB_PHECODE185_Pca-PRACTICAL_LASSOSUM_MGI_20200608](https://prsweb.sph.umich.edu:8443/displayData/showGraphSep?prswebprefix=PRSWEB_PHECODE185_Pca-PRACTICAL_LASSOSUM_MGI_20200608)	32991828	10.1016/j.ajhg.2020.08.025	NA	NA	1.906	[1.771,2.051]	0.645 (0.0375)	0.665	[0.647,0.684]	NA	NA	Nagelkerke's Pseudo-RÂ² = 0.0861, Brier score = 0.145, Odds Ratio (OR, top 1% vs. Rest) = 4.92 [3.21,7.55]	NA	0.159	0.149	NA
PPM001273	PGS000588	PSS000573	PGP000118	Cancer of prostate	age, sex, batch PCs 1-4	Cancer PRSweb PheWAS Results: [PRSWEB_PHECODE185_Pca-PRACTICAL_LASSOSUM_UKB_20200608](https://prsweb.sph.umich.edu:8443/displayData/showGraphSep?prswebprefix=PRSWEB_PHECODE185_Pca-PRACTICAL_LASSOSUM_UKB_20200608)	32991828	10.1016/j.ajhg.2020.08.025	NA	NA	2.127	[2.043,2.215]	0.755 (0.0206)	0.699	[0.69,0.71]	NA	NA	Nagelkerke's Pseudo-RÂ² = 0.0943, Brier score = 0.0794, Odds Ratio (OR, top 1% vs. Rest) = 5.88 [4.85,7.14]	NA	0.187	0.182	NA
PPM001274	PGS000589	PSS000552	PGP000118	Cancer of prostate	age, sex, batch PCs 1-4	Cancer PRSweb PheWAS Results: [PRSWEB_PHECODE185_UKBB-SAIGE-HRC-X185_P_5e-08_MGI_20200608](https://prsweb.sph.umich.edu:8443/displayData/showGraphSep?prswebprefix=PRSWEB_PHECODE185_UKBB-SAIGE-HRC-X185_P_5e-08_MGI_20200608)	32991828	10.1016/j.ajhg.2020.08.025	NA	NA	1.63	[1.52,1.748]	0.489 (0.0356)	0.63	[0.612,0.648]	NA	NA	Nagelkerke's Pseudo-RÂ² = 0.0532, Brier score = 0.148, Odds Ratio (OR, top 1% vs. Rest) = 3.14 [1.99,4.96]	NA	0.124	0.12	NA
PPM001275	PGS000590	PSS000552	PGP000118	Cancer of prostate	age, sex, batch PCs 1-4	Cancer PRSweb PheWAS Results: [PRSWEB_PHECODE185_UKBB-SAIGE-HRC-X185_PRS-CS_MGI_20200608](https://prsweb.sph.umich.edu:8443/displayData/showGraphSep?prswebprefix=PRSWEB_PHECODE185_UKBB-SAIGE-HRC-X185_PRS-CS_MGI_20200608)	32991828	10.1016/j.ajhg.2020.08.025	NA	NA	1.516	[1.415,1.624]	0.416 (0.0353)	0.614	[0.595,0.633]	NA	NA	Nagelkerke's Pseudo-RÂ² = 0.0395, Brier score = 0.15, Odds Ratio (OR, top 1% vs. Rest) = 2.32 [1.42,3.78]	NA	0.11	0.108	NA
PPM001276	PGS000591	PSS000552	PGP000118	Cancer of prostate	age, sex, batch PCs 1-4	Cancer PRSweb PheWAS Results: [PRSWEB_PHECODE185_UKBB-SAIGE-HRC-X185_PT_MGI_20200608](https://prsweb.sph.umich.edu:8443/displayData/showGraphSep?prswebprefix=PRSWEB_PHECODE185_UKBB-SAIGE-HRC-X185_PT_MGI_20200608)	32991828	10.1016/j.ajhg.2020.08.025	NA	NA	1.608	[1.498,1.725]	0.475 (0.0359)	0.627	[0.608,0.645]	NA	NA	Nagelkerke's Pseudo-RÂ² = 0.051, Brier score = 0.149, Odds Ratio (OR, top 1% vs. Rest) = 3.18 [2.01,5.02]	NA	0.121	0.118	NA
PPM001277	PGS000592	PSS000552	PGP000118	Cancer of prostate	age, sex, batch PCs 1-4	Cancer PRSweb PheWAS Results: [PRSWEB_PHECODE185_UKBB-SAIGE-HRC-X185_LASSOSUM_MGI_20200608](https://prsweb.sph.umich.edu:8443/displayData/showGraphSep?prswebprefix=PRSWEB_PHECODE185_UKBB-SAIGE-HRC-X185_LASSOSUM_MGI_20200608)	32991828	10.1016/j.ajhg.2020.08.025	NA	NA	1.537	[1.433,1.648]	0.43 (0.0357)	0.616	[0.598,0.635]	NA	NA	Nagelkerke's Pseudo-RÂ² = 0.0408, Brier score = 0.15, Odds Ratio (OR, top 1% vs. Rest) = 2.55 [1.55,4.2]	NA	0.112	0.11	NA
PPM001278	PGS000593	PSS000554	PGP000118	Cancer of other male genital organs	age, sex, batch PCs 1-4	Cancer PRSweb PheWAS Results: [PRSWEB_PHECODE187_C3-MALE-GENITAL_P_5e-08_MGI_20200608](https://prsweb.sph.umich.edu:8443/displayData/showGraphSep?prswebprefix=PRSWEB_PHECODE187_C3-MALE-GENITAL_P_5e-08_MGI_20200608)	32991828	10.1016/j.ajhg.2020.08.025	NA	NA	1.193	[1.002,1.419]	0.176 (0.0887)	0.551	[0.5,0.6]	NA	NA	Nagelkerke's Pseudo-RÂ² = 0.00553, Brier score = 0.0831, Odds Ratio (OR, top 1% vs. Rest) = 1.01 [0.177,5.76]	NA	0.071	0.072	NA
PPM001279	PGS000594	PSS000554	PGP000118	Cancer of other male genital organs	age, sex, batch PCs 1-4	Cancer PRSweb PheWAS Results: [PRSWEB_PHECODE187_C3-MALE-GENITAL_PT_MGI_20200608](https://prsweb.sph.umich.edu:8443/displayData/showGraphSep?prswebprefix=PRSWEB_PHECODE187_C3-MALE-GENITAL_PT_MGI_20200608)	32991828	10.1016/j.ajhg.2020.08.025	NA	NA	1.227	[1.029,1.464]	0.205 (0.0899)	0.558	[0.506,0.606]	NA	NA	Nagelkerke's Pseudo-RÂ² = 0.00729, Brier score = 0.083, Odds Ratio (OR, top 1% vs. Rest) = 1.04 [0.183,5.95]	NA	0.075	0.075	NA
PPM001280	PGS000595	PSS000553	PGP000118	Malignant neoplasm of testis	age, sex, batch PCs 1-4	Cancer PRSweb PheWAS Results: [PRSWEB_PHECODE187.2_20001-1045_P_5e-08_MGI_20200608](https://prsweb.sph.umich.edu:8443/displayData/showGraphSep?prswebprefix=PRSWEB_PHECODE187.2_20001-1045_P_5e-08_MGI_20200608)	32991828	10.1016/j.ajhg.2020.08.025	NA	NA	1.713	[1.33,2.206]	0.538 (0.129)	0.658	[0.594,0.719]	NA	NA	Nagelkerke's Pseudo-RÂ² = 0.0543, Brier score = 0.0838, Odds Ratio (OR, top 1% vs. Rest) = 2.64 [0.535,13.0]	NA	0.134	0.142	NA
PPM001281	PGS000596	PSS000553	PGP000118	Malignant neoplasm of testis	age, sex, batch PCs 1-4	Cancer PRSweb PheWAS Results: [PRSWEB_PHECODE187.2_20001-1045_PT_MGI_20200608](https://prsweb.sph.umich.edu:8443/displayData/showGraphSep?prswebprefix=PRSWEB_PHECODE187.2_20001-1045_PT_MGI_20200608)	32991828	10.1016/j.ajhg.2020.08.025	NA	NA	1.68	[1.28,2.206]	0.519 (0.139)	0.649	[0.586,0.714]	NA	NA	Nagelkerke's Pseudo-RÂ² = 0.0475, Brier score = 0.0841, Odds Ratio (OR, top 1% vs. Rest) = 3.49 [0.816,14.9]	NA	0.13	0.135	NA
PPM001282	PGS000597	PSS000553	PGP000118	Malignant neoplasm of testis	age, sex, batch PCs 1-4	Cancer PRSweb PheWAS Results: [PRSWEB_PHECODE187.2_20001-1045_LASSOSUM_MGI_20200608](https://prsweb.sph.umich.edu:8443/displayData/showGraphSep?prswebprefix=PRSWEB_PHECODE187.2_20001-1045_LASSOSUM_MGI_20200608)	32991828	10.1016/j.ajhg.2020.08.025	NA	NA	1.667	[1.296,2.143]	0.511 (0.128)	0.656	[0.593,0.717]	NA	NA	Nagelkerke's Pseudo-RÂ² = 0.0487, Brier score = 0.084, Odds Ratio (OR, top 1% vs. Rest) = 2.72 [0.568,13.1]	NA	0.128	0.141	NA
PPM001283	PGS000598	PSS000553	PGP000118	Malignant neoplasm of testis	age, sex, batch PCs 1-4	Cancer PRSweb PheWAS Results: [PRSWEB_PHECODE187.2_C3-TESTIS_P_5e-08_MGI_20200608](https://prsweb.sph.umich.edu:8443/displayData/showGraphSep?prswebprefix=PRSWEB_PHECODE187.2_C3-TESTIS_P_5e-08_MGI_20200608)	32991828	10.1016/j.ajhg.2020.08.025	NA	NA	1.639	[1.263,2.126]	0.494 (0.133)	0.648	[0.581,0.712]	NA	NA	Nagelkerke's Pseudo-RÂ² = 0.0447, Brier score = 0.0841, Odds Ratio (OR, top 1% vs. Rest) = 3.85 [0.942,15.7]	NA	0.125	0.134	NA
PPM001284	PGS000599	PSS000553	PGP000118	Malignant neoplasm of testis	age, sex, batch PCs 1-4	Cancer PRSweb PheWAS Results: [PRSWEB_PHECODE187.2_C3-TESTIS_PT_MGI_20200608](https://prsweb.sph.umich.edu:8443/displayData/showGraphSep?prswebprefix=PRSWEB_PHECODE187.2_C3-TESTIS_PT_MGI_20200608)	32991828	10.1016/j.ajhg.2020.08.025	NA	NA	1.628	[1.281,2.069]	0.487 (0.122)	0.637	[0.568,0.703]	NA	NA	Nagelkerke's Pseudo-RÂ² = 0.0473, Brier score = 0.0844, Odds Ratio (OR, top 1% vs. Rest) = 4.35 [1.08,17.5]	NA	0.124	0.125	NA
PPM001285	PGS000600	PSS000553	PGP000118	Malignant neoplasm of testis	age, sex, batch PCs 1-4	Cancer PRSweb PheWAS Results: [PRSWEB_PHECODE187.2_C3-TESTIS_LASSOSUM_MGI_20200608](https://prsweb.sph.umich.edu:8443/displayData/showGraphSep?prswebprefix=PRSWEB_PHECODE187.2_C3-TESTIS_LASSOSUM_MGI_20200608)	32991828	10.1016/j.ajhg.2020.08.025	NA	NA	1.619	[1.267,2.067]	0.482 (0.125)	0.636	[0.565,0.698]	NA	NA	Nagelkerke's Pseudo-RÂ² = 0.046, Brier score = 0.0839, Odds Ratio (OR, top 1% vs. Rest) = 6.35 [1.81,22.3]	NA	0.122	0.124	NA
PPM001286	PGS000601	PSS000553	PGP000118	Malignant neoplasm of testis	age, sex, batch PCs 1-4	Cancer PRSweb PheWAS Results: [PRSWEB_PHECODE187.2_GWAS-Catalog-r2019-05-03-X187.2_P_5e-08_MGI_20200608](https://prsweb.sph.umich.edu:8443/displayData/showGraphSep?prswebprefix=PRSWEB_PHECODE187.2_GWAS-Catalog-r2019-05-03-X187.2_P_5e-08_MGI_20200608)	32991828	10.1016/j.ajhg.2020.08.025	NA	NA	1.438	[1.132,1.827]	0.363 (0.122)	0.598	[0.526,0.672]	NA	NA	Nagelkerke's Pseudo-RÂ² = 0.0258, Brier score = 0.085	NA	0.1	0.098	NA
PPM001287	PGS000602	PSS000574	PGP000118	Malignant neoplasm of testis	age, sex, batch PCs 1-4	Cancer PRSweb PheWAS Results: [PRSWEB_PHECODE187.2_GWAS-Catalog-r2019-05-03-X187.2_P_5e-08_UKB_20200608](https://prsweb.sph.umich.edu:8443/displayData/showGraphSep?prswebprefix=PRSWEB_PHECODE187.2_GWAS-Catalog-r2019-05-03-X187.2_P_5e-08_UKB_20200608)	32991828	10.1016/j.ajhg.2020.08.025	NA	NA	2.055	[1.692,2.496]	0.72 (0.0993)	0.698	[0.656,0.74]	NA	NA	Nagelkerke's Pseudo-RÂ² = 0.0839, Brier score = 0.0795, Odds Ratio (OR, top 1% vs. Rest) = 4.6 [1.75,12.1]	NA	0.178	0.181	NA
PPM001288	PGS000603	PSS000553	PGP000118	Malignant neoplasm of testis	age, sex, batch PCs 1-4	Cancer PRSweb PheWAS Results: [PRSWEB_PHECODE187.2_GWAS-Catalog-r2019-05-03-X187.2_PT_MGI_20200608](https://prsweb.sph.umich.edu:8443/displayData/showGraphSep?prswebprefix=PRSWEB_PHECODE187.2_GWAS-Catalog-r2019-05-03-X187.2_PT_MGI_20200608)	32991828	10.1016/j.ajhg.2020.08.025	NA	NA	1.625	[1.27,2.079]	0.485 (0.126)	0.625	[0.557,0.693]	NA	NA	Nagelkerke's Pseudo-RÂ² = 0.044, Brier score = 0.084, Odds Ratio (OR, top 1% vs. Rest) = 6.05 [1.73,21.2]	NA	0.123	0.116	NA
PPM001289	PGS000604	PSS000574	PGP000118	Malignant neoplasm of testis	age, sex, batch PCs 1-4	Cancer PRSweb PheWAS Results: [PRSWEB_PHECODE187.2_GWAS-Catalog-r2019-05-03-X187.2_PT_UKB_20200608](https://prsweb.sph.umich.edu:8443/displayData/showGraphSep?prswebprefix=PRSWEB_PHECODE187.2_GWAS-Catalog-r2019-05-03-X187.2_PT_UKB_20200608)	32991828	10.1016/j.ajhg.2020.08.025	NA	NA	2.106	[1.729,2.565]	0.745 (0.101)	0.703	[0.659,0.745]	NA	NA	Brier score = 0.0793, Nagelkerke's Pseudo-RÂ² = 0.0882, Odds Ratio (OR, top 1% vs. Rest) = 4.6 [1.75,12.1]	NA	0.184	0.186	NA
[truncated: 9,506 more rows]

## Sheet: ST-2_PGS_performance summary
Summary estimates of the performance metrics reported in the PGS Catalog for binary outcomes, with the corresponding DR5 value
[truncated: 5 more rows]

## Sheet: ST-3_Data for Figure 1
	Number of PRS	Reported metrics																Derived metric
		N	HR per SD	Q1	Q3	N	OR per SD	Q1	Q3	N	AUC	Q1	Q3	N	C-index	Q1	Q3	DR5 (%)	Q1	Q3
[truncated: 29 more rows]

## Sheet: ST-4_DR5 from_OR_HR
				ORper SD	LN (ORperSD)=µA	1-FPR	Z_U (DR5)	LN(ORperSD) - ZU	DR5 (%)		ORper SD	LN (ORperSD)=µA	1-FPR	Z_U (DR1)	LN(ORperSD) - ZU	DR1 (%)			ORper SD	LN (ORperSD)=µA	1-FPR	Z_U (DR10)	LN(ORperSD) - ZU	DR10 (%)
[truncated: 22 more rows]

[truncated: 5 more sheets: ST-5_DR5 from_AUC_C-index, ST-6_L.ratio from_ORperSD, ST-7_L.ratio from_AUC, ST-8_Sun Riveros-McKay, ST-9_CVD risk]
